# Supplementary material for: Phylogeography, genetic diversity, and population structure of Nile crocodile populations at the fringes of the southern African distribution
Source: PLoS One. 2019 Dec 23;14(12):e0226505. doi: 10.1371/journal.pone.0226505 (PMC6927622; doi:10.1371/journal.pone.0226505)
Supplement: S1 Table — (XLSX) [file pone.0226505.s004.xlsx]

## Sheet: S1 Table Collection sites
S1 Table. Collection sites of Nile crocodiles in four southern African river systems and genetic markers used in this study.
Country	River System	River System Locality	Population Code	Latitude	Longitude	Collection date	Sample type	mtDNA	Nuclear microsatellites
Botswana	Okavango River System	Okavango Delta	OR-OD-Bot	-18.2576	21.5435	2004/2005	Blood	No	Yes
Botswana	Okavango River System	Okavango Delta	OR-OD-Bot	-18.2186	21.5195	2004/2005	Blood	Yes	Yes
Botswana	Okavango River System	Okavango Delta	OR-OD-Bot	-18.2513	21.5409	2004/2005	Blood	Yes	Yes
Botswana	Okavango River System	Okavango Delta	OR-OD-Bot	-23.7206	21.8591	2004/2005	Blood	Yes	Yes
Botswana	Okavango River System	Okavango Delta	OR-OD-Bot	-18.2881	21.8322	2004/2005	Blood	Yes	Yes
Botswana	Okavango River System	Okavango Delta	OR-OD-Bot	-18.2534	21.7848	2004/2005	Blood	Yes	Yes
Botswana	Okavango River System	Okavango Delta	OR-OD-Bot	-18.4676	22.0774	2004/2005	Blood	Yes	Yes
Botswana	Okavango River System	Okavango Delta	OR-OD-Bot	-18.3244	21.8303	2004/2005	Blood	Yes	Yes
Botswana	Okavango River System	Okavango Delta	OR-OD-Bot	-18.2884	21.8232	2004/2005	Blood	Yes	Yes
Botswana	Okavango River System	Okavango Delta	OR-OD-Bot	-18.2921	21.8161	2004/2005	Blood	Yes	Yes
Botswana	Okavango River System	Okavango Delta	OR-OD-Bot	-18.4198	21.9762	2004/2005	Blood	Yes	Yes
Botswana	Okavango River System	Okavango Delta	OR-OD-Bot	-18.7384	22.253	2004/2005	Blood	Yes	Yes
Botswana	Okavango River System	Okavango Delta	OR-OD-Bot	-18.7508	22.2486	2004/2005	Blood	Yes	Yes
Botswana	Okavango River System	Okavango Delta	OR-OD-Bot	-18.7237	22.2452	2004/2005	Blood	Yes	Yes
Botswana	Okavango River System	Okavango Delta	OR-OD-Bot	-18.7207	22.2397	2004/2005	Blood	Yes	Yes
Botswana	Okavango River System	Okavango Delta	OR-OD-Bot	-18.7144	22.2124	2004/2005	Blood	Yes	Yes
Botswana	Okavango River System	Okavango Delta	OR-OD-Bot	-18.7124	22.1883	2004/2005	Blood	Yes	Yes
Botswana	Okavango River System	Okavango Delta	OR-OD-Bot	-18.7518	22.2606	2004/2005	Blood	Yes	Yes
Botswana	Okavango River System	Okavango Delta	OR-OD-Bot	-18.7034	22.1811	2004/2005	Blood	Yes	Yes
Botswana	Okavango River System	Okavango Delta	OR-OD-Bot	-18.6806	22.1811	2004/2005	Blood	Yes	Yes
Botswana	Okavango River System	Okavango Delta	OR-OD-Bot	-18.6612	22.1881	2004/2005	Blood	Yes	Yes
Botswana	Okavango River System	Okavango Delta	OR-OD-Bot	-18.8059	22.368	2004/2005	Blood	Yes	Yes
Botswana	Okavango River System	Okavango Delta	OR-OD-Bot	-18.6062	22.1156	2004/2005	Blood	No	Yes
Botswana	Okavango River System	Okavango Delta	OR-OD-Bot	-18.6155	22.1093	2004/2005	Blood	Yes	Yes
Botswana	Okavango River System	Okavango Delta	OR-OD-Bot	-18.6289	22.1677	2004/2005	Blood	Yes	Yes
Botswana	Okavango River System	Okavango Delta	OR-OD-Bot	-18.6155	22.1093	2004/2005	Blood	Yes	Yes
Botswana	Okavango River System	Okavango Delta	OR-OD-Bot	unknown	unknown	2004/2005	Blood	Yes	Yes
Botswana	Okavango River System	Okavango Delta	OR-OD-Bot	unknown	unknown	2004/2005	Blood	Yes	Yes
Botswana	Okavango River System	Okavango Delta	OR-OD-Bot	unknown	unknown	2004/2005	Blood	No	Yes
Namibia	Okavango River System	Bwabwatwa National Park	OR-BNP-Nam	-18.1783	21.7417	19/11/2011	Scute	Yes	Yes
Namibia	Okavango River System	Bwabwatwa National Park	OR-BNP-Nam	-18.2296	21.7581	19/10/2012	Scute	Yes	Yes
Namibia	Okavango River System	Bwabwatwa National Park	OR-BNP-Nam	-18.1783	21.7417	12/12/2012	Scute	No	Yes
Namibia	Okavango River System	Bwabwatwa National Park	OR-BNP-Nam	-18.1734	21.7419	14/12/2012	Scute	Yes	Yes
Namibia	Okavango River System	Bwabwatwa National Park	OR-BNP-Nam	-18.1783	21.7417	14/12/2012	Scute	Yes	Yes
Namibia	Okavango River System	Bwabwatwa National Park	OR-BNP-Nam	-18.1783	21.7417	16/07/2013	Scute	Yes	Yes
Namibia	Okavango River System	Bwabwatwa National Park	OR-BNP-Nam	-18.1783	21.7417	17/07/2013	Scute	Yes	Yes
Namibia	Okavango River System	Bwabwatwa National Park	OR-BNP-Nam	-18.1734	21.7419	18/07/2013	Scute	Yes	Yes
Namibia	Okavango River System	Bwabwatwa National Park	OR-BNP-Nam	-18.1783	21.7417	18/07/2013	Scute	Yes	Yes
Namibia	Okavango River System	Bwabwatwa National Park	OR-BNP-Nam	-18.1734	21.7419	14/10/2013	Scute	No	Yes
Namibia	Okavango River System	Bwabwatwa National Park	OR-BNP-Nam	-18.2445	21.7862	11/12/2013	Scute	No	Yes
Namibia	Okavango River System	Bwabwatwa National Park	OR-BNP-Nam	-18.2445	21.7862	13/12/2013	Scute	Yes	Yes
Namibia	Okavango River System	Bwabwatwa National Park	OR-BNP-Nam	-18.2445	21.7862	15/12/2013	Scute	Yes	Yes
Namibia	Okavango River System	Bwabwatwa National Park	OR-BNP-Nam	-18.2305	21.7594	10/04/2014	Scute	No	Yes
Namibia	Okavango River System	Bwabwatwa National Park	OR-BNP-Nam	-18.1746	21.6993	15/04/2014	Scute	Yes	Yes
Namibia	Okavango River System	Bwabwatwa National Park	OR-BNP-Nam	-18.1734	21.7419	21/04/2014	Scute	Yes	Yes
Namibia	Okavango River System	Bwabwatwa National Park	OR-BNP-Nam	-18.1817	21.7453	07/09/2014	Scute	No	Yes
Namibia	Okavango River System	Bwabwatwa National Park	OR-BNP-Nam	-18.1817	21.7453	07/09/2014	Scute	No	Yes
Namibia	Okavango River System	Bwabwatwa National Park	OR-BNP-Nam	-18.1817	21.7453	07/09/2014	Scute	Yes	Yes
Namibia	Okavango River System	Bwabwatwa National Park	OR-BNP-Nam	-18.1817	21.7453	11/09/2014	Scute	Yes	Yes
Namibia	Okavango River System	Commercial Crocodile Ranch	OR-OCR-Nam	-20.4638	16.6546	29/04/2014	Scute	Yes	Yes
Namibia	Okavango River System	Commercial Crocodile Ranch	OR-OCR-Nam	-20.4638	16.6546	29/04/2014	Scute	Yes	Yes
Namibia	Okavango River System	Commercial Crocodile Ranch	OR-OCR-Nam	-20.4638	16.6546	29/04/2014	Scute	Yes	Yes
Namibia	Okavango River System	Commercial Crocodile Ranch	OR-OCR-Nam	-20.4638	16.6546	29/04/2014	Scute	Yes	Yes
Namibia	Okavango River System	Commercial Crocodile Ranch	OR-OCR-Nam	-20.4638	16.6546	29/04/2014	Scute	Yes	Yes
Namibia	Okavango River System	Commercial Crocodile Ranch	OR-OCR-Nam	-20.4638	16.6546	29/04/2014	Scute	Yes	Yes
Namibia	Okavango River System	Commercial Crocodile Ranch	OR-OCR-Nam	-20.4638	16.6546	29/04/2014	Scute	Yes	Yes
Namibia	Okavango River System	Commercial Crocodile Ranch	OR-OCR-Nam	-20.4638	16.6546	29/04/2014	Scute	Yes	Yes
Namibia	Okavango River System	Commercial Crocodile Ranch	OR-OCR-Nam	-20.4638	16.6546	29/04/2014	Scute	Yes	Yes
Namibia	Okavango River System	Commercial Crocodile Ranch	OR-OCR-Nam	-20.4638	16.6546	29/04/2014	Scute	Yes	Yes
Namibia	Okavango River System	Commercial Crocodile Ranch	OR-OCR-Nam	-20.4638	16.6546	29/04/2014	Scute	Yes	Yes
Namibia	Okavango River System	Commercial Crocodile Ranch	OR-OCR-Nam	-20.4638	16.6546	29/04/2014	Scute	Yes	Yes
Namibia	Okavango River System	Commercial Crocodile Ranch	OR-OCR-Nam	-20.4638	16.6546	29/04/2014	Scute	Yes	Yes
Namibia	Lower Kunene River System	Lower Kunene River	LK-Nam	-17.2115	12.2006	13/08/2012	Scute	Yes	Yes
Namibia	Lower Kunene River System	Lower Kunene River	LK-Nam	-17.2585	13.572	11/05/2014	Scute	Yes	Yes
Namibia	Lower Kunene River System	Lower Kunene River	LK-Nam	-17.3602	13.8884	12/05/2014	Scute	Yes	Yes
Namibia	Lower Kunene River System	Lower Kunene River	LK-Nam	-17.2585	13.572	12/05/2014	Scute	Yes	Yes
Namibia	Lower Kunene River System	Lower Kunene River	LK-Nam	-17.2585	13.572	12/05/2014	Scute	Yes	Yes
Namibia	Lower Kunene River System	Lower Kunene River	LK-Nam	-17.2585	13.572	14/05/2014	Scute	Yes	Yes
Namibia	Lower Kunene River System	Lower Kunene River	LK-Nam	-17.2585	13.572	15/05/2014	Scute	Yes	Yes
Namibia	Lower Kunene River System	Lower Kunene River	LK-Nam	-17.3602	13.8884	16/05/2014	Scute	Yes	Yes
Namibia	Lower Kunene River System	Lower Kunene River	LK-Nam	-17.2371	12.2427	19/08/2014	Scute	Yes	Yes
Namibia	Lower Kunene River System	Lower Kunene River	LK-Nam	-17.2371	12.2427	19/08/2014	Scute	Yes	Yes
Namibia	Lower Kunene River System	Lower Kunene River	LK-Nam	-17.2369	12.2401	22/08/2014	Scute	Yes	Yes
Namibia	Lower Kunene River System	Lower Kunene River	LK-Nam	-17.2401	12.2513	23/08/2014	Scute	Yes	Yes
Malawi	Lower Shire River System	Lower Shire (North)	LS-N-Mal	-16.1247	34.8937	2015	Scute	Yes	Yes
Malawi	Lower Shire River System	Lower Shire (North)	LS-N-Mal	-16.1247	34.8937	2015	Scute	No	Yes
Malawi	Lower Shire River System	Lower Shire (North)	LS-N-Mal	-16.1247	34.8937	2015	Scute	No	Yes
Malawi	Lower Shire River System	Lower Shire (North)	LS-N-Mal	-16.1247	34.8937	2015	Scute	Yes	Yes
Malawi	Lower Shire River System	Lower Shire (North)	LS-N-Mal	-16.1247	34.8937	2015	Scute	Yes	Yes
Malawi	Lower Shire River System	Lower Shire (North)	LS-N-Mal	-16.1247	34.8937	2015	Scute	Yes	Yes
Malawi	Lower Shire River System	Lower Shire (North)	LS-N-Mal	-16.1247	34.8937	2015	Scute	Yes	Yes
Malawi	Lower Shire River System	Lower Shire (North)	LS-N-Mal	-16.1247	34.8937	2015	Scute	Yes	Yes
Malawi	Lower Shire River System	Lower Shire (North)	LS-N-Mal	-16.1247	34.8937	2015	Scute	Yes	Yes
Malawi	Lower Shire River System	Lower Shire (North)	LS-N-Mal	-16.1247	34.8937	2015	Scute	Yes	Yes
Malawi	Lower Shire River System	Lower Shire (North)	LS-N-Mal	-16.1247	34.8937	2015	Scute	Yes	Yes
Malawi	Lower Shire River System	Lower Shire (North)	LS-N-Mal	-16.1247	34.8937	2015	Scute	Yes	Yes
Malawi	Lower Shire River System	Lower Shire (North)	LS-N-Mal	-16.1247	34.8937	2015	Scute	Yes	Yes
Malawi	Lower Shire River System	Lower Shire (North)	LS-N-Mal	-16.1247	34.8937	2015	Scute	Yes	Yes
Malawi	Lower Shire River System	Lower Shire (North)	LS-N-Mal	-16.1247	34.8937	2015	Scute	Yes	Yes
Malawi	Lower Shire River System	Lower Shire (North)	LS-N-Mal	-16.1247	34.8937	2015	Scute	Yes	Yes
Malawi	Lower Shire River System	Lower Shire (North)	LS-N-Mal	-16.1247	34.8937	2015	Scute	Yes	Yes
Malawi	Lower Shire River System	Lower Shire (North)	LS-N-Mal	-16.1247	34.8937	2015	Scute	Yes	Yes
Malawi	Lower Shire River System	Lower Shire (North)	LS-N-Mal	-16.1247	34.8937	2015	Scute	Yes	Yes
Malawi	Lower Shire River System	Lower Shire (North)	LS-N-Mal	-16.1247	34.8937	2015	Scute	Yes	Yes
Malawi	Lower Shire River System	Lower Shire (North)	LS-N-Mal	-16.1247	34.8937	2015	Scute	Yes	Yes
Malawi	Lower Shire River System	Lower Shire (North)	LS-N-Mal	-16.1247	34.8937	2015	Scute	Yes	Yes
Malawi	Lower Shire River System	Lower Shire (North)	LS-N-Mal	-16.1247	34.8937	2015	Scute	Yes	Yes
Malawi	Lower Shire River System	Lower Shire (North)	LS-N-Mal	-16.1247	34.8937	2015	Scute	Yes	Yes
Malawi	Lower Shire River System	Lower Shire (North)	LS-N-Mal	-16.1247	34.8937	2015	Scute	Yes	Yes
Malawi	Lower Shire River System	Lower Shire (North)	LS-N-Mal	-16.1247	34.8937	2015	Scute	Yes	Yes
Malawi	Lower Shire River System	Lower Shire (North)	LS-N-Mal	-16.1247	34.8937	2015	Scute	Yes	Yes
Malawi	Lower Shire River System	Lower Shire (South)	LS-S-Mal	-16.4351	35.0859	2015	Scute	Yes	Yes
Malawi	Lower Shire River System	Lower Shire (South)	LS-S-Mal	-16.4351	35.0859	2015	Scute	Yes	Yes
Malawi	Lower Shire River System	Lower Shire (South)	LS-S-Mal	-16.4351	35.0859	2015	Scute	Yes	Yes
Malawi	Lower Shire River System	Lower Shire (South)	LS-S-Mal	-16.4351	35.0859	2015	Scute	Yes	Yes
Malawi	Lower Shire River System	Lower Shire (South)	LS-S-Mal	-16.4351	35.0859	2015	Scute	No	Yes
Malawi	Lower Shire River System	Lower Shire (South)	LS-S-Mal	-16.4351	35.0859	2015	Scute	Yes	Yes
Malawi	Lower Shire River System	Lower Shire (South)	LS-S-Mal	-16.4351	35.0859	2015	Scute	Yes	Yes
Malawi	Lower Shire River System	Lower Shire (South)	LS-S-Mal	-16.4351	35.0859	2015	Scute	Yes	Yes
Malawi	Lower Shire River System	Lower Shire (South)	LS-S-Mal	-16.4351	35.0859	2015	Scute	Yes	Yes
Malawi	Lower Shire River System	Lower Shire (South)	LS-S-Mal	-16.4351	35.0859	2015	Scute	No	Yes
Malawi	Lower Shire River System	Lower Shire (South)	LS-S-Mal	-16.4351	35.0859	2015	Scute	Yes	Yes
Malawi	Lower Shire River System	Lower Shire (South)	LS-S-Mal	-16.4351	35.0859	2015	Scute	Yes	Yes
Malawi	Lower Shire River System	Lower Shire (South)	LS-S-Mal	-16.4351	35.0859	2015	Scute	Yes	Yes
Malawi	Lower Shire River System	Lower Shire (South)	LS-S-Mal	-16.4351	35.0859	2015	Scute	Yes	Yes
Malawi	Lower Shire River System	Lower Shire (South)	LS-S-Mal	-16.4351	35.0859	2015	Scute	Yes	Yes
Malawi	Lower Shire River System	Lower Shire (South)	LS-S-Mal	-16.4351	35.0859	2015	Scute	Yes	Yes
Malawi	Lower Shire River System	Lower Shire (South)	LS-S-Mal	-16.4351	35.0859	2015	Scute	Yes	Yes
Malawi	Lower Shire River System	Lower Shire (South)	LS-S-Mal	-16.4351	35.0859	2015	Scute	Yes	Yes
Malawi	Lower Shire River System	Lower Shire (South)	LS-S-Mal	-16.4351	35.0859	2015	Scute	Yes	Yes
Malawi	Lower Shire River System	Lower Shire (South)	LS-S-Mal	-16.4351	35.0859	2015	Scute	Yes	Yes
Malawi	Lower Shire River System	Lower Shire (South)	LS-S-Mal	-16.4351	35.0859	2015	Scute	Yes	Yes
Malawi	Lower Shire River System	Lower Shire (South)	LS-S-Mal	-16.4351	35.0859	2015	Scute	Yes	Yes
Malawi	Lower Shire River System	Lower Shire (South)	LS-S-Mal	-16.4351	35.0859	2015	Scute	Yes	Yes
Malawi	Lower Shire River System	Lower Shire (South)	LS-S-Mal	-16.4351	35.0859	2015	Scute	Yes	Yes
Malawi	Lower Shire River System	Lower Shire (South)	LS-S-Mal	-16.4351	35.0859	2015	Scute	No	Yes
South Africa	Most likely Limpopo River	Commercial Crocodile Farm	Limpo-SAf	-25.3377	27.5741	Unknown	Blood	Yes	Yes
South Africa	Most likely Limpopo River	Commercial Crocodile Farm	Limpo-SAf	-25.3377	27.5741	Unknown	Blood	Yes	Yes
South Africa	Most likely Limpopo River	Commercial Crocodile Farm	Limpo-SAf	-25.3377	27.5741	Unknown	Blood	Yes	Yes
South Africa	Most likely Limpopo River	Commercial Crocodile Farm	Limpo-SAf	-25.3377	27.5741	Unknown	Blood	Yes	Yes
South Africa	Most likely Limpopo River	Commercial Crocodile Farm	Limpo-SAf	-25.3377	27.5741	Unknown	Blood	Yes	Yes
South Africa	Most likely Limpopo River	Commercial Crocodile Farm	Limpo-SAf	-25.3377	27.5741	Unknown	Blood	Yes	Yes
South Africa	Most likely Limpopo River	Commercial Crocodile Farm	Limpo-SAf	-25.3377	27.5741	Unknown	Blood	Yes	Yes
South Africa	Most likely Limpopo River	Commercial Crocodile Farm	Limpo-SAf	-25.3377	27.5741	Unknown	Blood	Yes	Yes
South Africa	Most likely Limpopo River	Commercial Crocodile Farm	Limpo-SAf	-25.3377	27.5741	Unknown	Blood	Yes	Yes
South Africa	Most likely Limpopo River	Commercial Crocodile Farm	Limpo-SAf	-25.3377	27.5741	Unknown	Blood	Yes	Yes
South Africa	Most likely Limpopo River	Commercial Crocodile Farm	Limpo-SAf	-25.3377	27.5741	Unknown	Blood	Yes	Yes
South Africa	Most likely Limpopo River	Commercial Crocodile Farm	Limpo-SAf	-25.3377	27.5741	Unknown	Blood	Yes	Yes
South Africa	Most likely Limpopo River	Commercial Crocodile Farm	Limpo-SAf	-25.3377	27.5741	Unknown	Blood	Yes	Yes
South Africa	Most likely coastal estuaries	Commercial Crocodile Farm	KZN-SAf	-28.3726	32.4142	Unknown	Tissue	Yes	Yes
South Africa	Most likely coastal estuaries	Commercial Crocodile Farm	KZN-SAf	-28.3726	32.4142	Unknown	Tissue	Yes	Yes
South Africa	Most likely coastal estuaries	Commercial Crocodile Farm	KZN-SAf	-28.3726	32.4142	Unknown	Tissue	Yes	Yes
South Africa	Most likely coastal estuaries	Commercial Crocodile Farm	KZN-SAf	-28.3726	32.4142	Unknown	Tissue	Yes	Yes
South Africa	Most likely coastal estuaries	Commercial Crocodile Farm	KZN-SAf	-28.3726	32.4142	Unknown	Tissue	Yes	Yes
South Africa	Most likely coastal estuaries	Commercial Crocodile Farm	KZN-SAf	-28.3726	32.4142	Unknown	Tissue	Yes	Yes
South Africa	Most likely coastal estuaries	Commercial Crocodile Farm	KZN-SAf	-28.3726	32.4142	Unknown	Tissue	Yes	Yes
South Africa	Most likely coastal estuaries	Commercial Crocodile Farm	KZN-SAf	-28.3726	32.4142	Unknown	Tissue	Yes	Yes
South Africa	Most likely coastal estuaries	Commercial Crocodile Farm	KZN-SAf	-28.3726	32.4142	Unknown	Tissue	Yes	Yes
South Africa	Most likely coastal estuaries	Commercial Crocodile Farm	KZN-SAf	-28.3726	32.4142	Unknown	Tissue	Yes	Yes
