# Supplementary material for: Phylogeography, genetic diversity, and population structure of Nile crocodile populations at the fringes of the southern African distribution
Source: PLoS One. 2019 Dec 23;14(12):e0226505. doi: 10.1371/journal.pone.0226505 (PMC6927622; doi:10.1371/journal.pone.0226505)
Supplement: S2 Table — (XLSX) [file pone.0226505.s005.xlsx]

## Sheet: S2 Table Public sequences
S2 Table. Geographic collection sites of publicly available modern sequences of Nile crocodiles [8] co-analysed in this study and their mitochondrial haplotypes, as determined in this work.
Region/Country	River System/Locality	n	Clade	Haplotype
West Africa
Burkina Faso	Unreported	1	Western'	Hap 1
Gambia	Kedougou, Gambia river	1	Western'	Hap 1
Gambia	River Gambia, NP	2	Western'	Hap 3
Ghana	Mole National Park	1	Western'	Hap 4
Ivory Coast	Go River	1	Western'	Hap 4
Mauritania	Aioun el-Atrouss	1	Western'	Hap 1
Nigeria	Escravos River, Niger Delta	1	Western'	Hap 4
Senegal	Casamance River	1	Western'	Hap 3
East and Southern Africa
Egypt	Lake Nasser, near Aswan	4	Eastern'	Hap 11
Gabon	Petit Loango, Loango NP	1	Eastern'	Hap 2
Kenya	Tana river	2	Eastern'	Hap 5
Kenya	Tana river	1	Eastern'	Hap 6
Malawi	Salima Bay	1	Eastern'	Hap 10
Republic of the Congo	Likouala Aux Herbes	1	Western'	Hap 12
South Africa	Lake St. Lucia	1	Eastern'	Hap 8
Tanzania	Lake Rukwa	1	Eastern'	Hap 8
Tanzania	Rufiji River	1	Eastern'	Hap 8
Uganda	Kidepo Valley, NP	1	Western	Hap 3
Uganda	Kidepo Valley, NP	1	Western'	Hap 1
Uganda	Lake Edward, Queen Elizabeth NP	1	Eastern'	Hap 11
Uganda	Semliki River, Semuliki NP	1	Eastern'	Hap 2
Uganda	Victoria Nile, Murchison Falls NP	1	Eastern'	Hap 2
Uganda	Lake Mburo, Ruizi Drainage, Lake Mburo NP	1	Eastern'	Hap 2
Zimbabwe	Lake Kariba	1	Eastern'	Hap 8
Madagascar
Madagascar	Ankarana Caves	1	Eastern'	Hap 7
Madagascar	Ankarana Caves	1	Eastern'	Hap 7
Madagascar	Betsiboko River	1	Eastern'	Hap 8
Madagascar	Estuary, Fort Dauphin	1	Eastern'	Hap 7
