# Supplementary material for: Phylogeography, genetic diversity, and population structure of Nile crocodile populations at the fringes of the southern African distribution
Source: PLoS One. 2019 Dec 23;14(12):e0226505. doi: 10.1371/journal.pone.0226505 (PMC6927622; doi:10.1371/journal.pone.0226505)
Supplement: S3 Table — Ta—primer annealing temperature. (XLSX) [file pone.0226505.s006.xlsx]

## Sheet: S3 Table Markers & PCR
S3 Table. Panel of eleven microsatellite markers optimised for cross-species genotyping of Nile crocodiles in three PCR multiplex and one singleplex reactions. Ta - primer annealing temperature.
Locus	Primer sequence 5‘-3’	Repeat motif	Dye label	Estimated allele range (bp)	Ta (°C)	Multiplex	Reference
CpP1409	F-GTTTATGCCCTACTGGTTATCTATC	(AGAT)n	NED	250-302	55	Multiplex 1	Miles et al. 2009
	R-CAGTCGGGCGTCATCAGGGAAGGGGATTTAATAAT				55	Multiplex 1	Miles et al. 2009
CpP2504	F-CAGTCGGGCGTCATCACTCATATTTCCCAACTATCAC	(AGAT)n	FAM	346-398	55	Multiplex 1	Miles et al. 2009
	R-GTTTCATTCCCACAATACACATAA				55	Multiplex 1	Miles et al. 2009
CpP309	F-GTTTAATACCTGGCATGTGTTCTTC	(AAAC)n	PET	209-223	55	Multiplex 1	Miles et al. 2009
	R-CAGTCGGGCGTCATCACATCAGGTTGGCATTTCA				55	Multiplex 1	Miles et al. 2009
CpP4311	F-CAGTCGGGCGTCATCAGGCTGCTCTGTGTTTG	(AGAT)n	FAM	194-222	55	Multiplex 1	Miles et al. 2009
	R-GTTTGGGTTTAGCATCATGT				55	Multiplex 1	Miles et al. 2009
CpP218	F-GTTTGGCATTTGAATTATTAACT	(ACCC)n	PET	176-192	50	Multiplex 2	Miles et al. 2009
	R-CAGTCGGGCGTCATCACTGGCAAATCACTTCTG				50	Multiplex 2	Miles et al. 2009
CpP307	F-CAGTCGGGCGTCATCAGAAACCAGAGGCCAATA	(ACAT)n	NED	338-398	50	Multiplex 2	Miles et al. 2009
	R-GTTTCTTGTCTTTGGCAGATT				50	Multiplex 2	Miles et al. 2009
C391	F-ATGAGTCAGGTGGCAGGTTC	(CA)n	VIC	127-133	63	Singleplex	Bishop et al. 2009
	R-CATAAATACACTTTTGAGCAGCAG				63	Multiplex 3	Bishop et al. 2009
Cj18	F-ATCCAAATC CCATGAACCTGAGAG	(CA)n	PET	202-218	63	Multiplex 3	Bishop et al. 2009
	R-CCGAGTGCTTACAAGAGGCTGG				63	Multiplex 3	Bishop et al. 2009
CUD68	F-GCTTCAGCAGGGGCTACC	(CA)n	NED	112-128	63	Multiplex 3	Bishop et al. 2009
	R-TGGGGAAACTGCACTTTAGG				63	Multiplex 3	Bishop et al. 2009
CJ119	F-GTTTGCTGTGGAATGTTTCTAC	(CA)n	FAM	160-190	63	Multiplex 3	Bishop et al. 2009
	R-CGCTATATGAAACGGTGGCTG				63	Multiplex 3	Bishop et al. 2009
Cj35	F-GTTTAGAAGTCTCCAAGCCTCTCAG	(CT)nTA(CA)n(CT)n	VIC	156-166	63	Multiplex 3	Bishop et al. 2009
	R-CTGGGGCAAGGATTTAACTCTC				63	Multiplex 3	Bishop et al. 2009
Miles LG, Isberg SR, Moran C, Hagen C, Glenn TC. 253 Novel polymorphic microsatellites for the saltwater crocodile (Crocodylus porosus). Conserv Genet. 2009; 10: 963–80.
Bishop JM, Leslie AJ, Bourquin SL, O’Ryan C. Reduced effective population size in an overexploited population of the Nile crocodile (Crocodylus niloticus). Biol Conserv. 2009; 142: 2335–2341.
