# Supplementary material for: Phylogeography, genetic diversity, and population structure of Nile crocodile populations at the fringes of the southern African distribution
Source: PLoS One. 2019 Dec 23;14(12):e0226505. doi: 10.1371/journal.pone.0226505 (PMC6927622; doi:10.1371/journal.pone.0226505)
Supplement: S4 Table — N—number of individuals, H—number of haplotypes, h—haplotype diversity, π - nucleotide diversity, k—mean number of nucleotide differences between haplotypes. (XLSX) [file pone.0226505.s007.xlsx]

## Sheet: S4 Table Gen div mtDNA
S4 Table. Standard genetic diversity measures of Nile crocodile in three river systems in southern Africa. N - number of individuals, H - number of haplotypes, h - haplotype diversity, π - nucleotide diversity, k - mean number of nucleotide differences between haplotypes.
River system	N	H	h	π	k
Lower Kunene River	12	1	0	0	0
Okavango River	52	1	0	0	0
Lower Shire River	47	4	0.332 ± 0.083	0.015 ± 0.008	8.144
Limpopo River	12	4	0.773 ± 0.069	0.005 ± 0.0009	2.591
KwaZulu-Natal	9	5	0.861 ± 0.087	0.006 ± 0.0009	3
South Africa	21	5	0.810 ± 0.042	0.006 ± 0.0005	2.752
