# Supplementary material for: Phylogeography, genetic diversity, and population structure of Nile crocodile populations at the fringes of the southern African distribution
Source: PLoS One. 2019 Dec 23;14(12):e0226505. doi: 10.1371/journal.pone.0226505 (PMC6927622; doi:10.1371/journal.pone.0226505)
Supplement: S5 Table — N—number of individuals, An—number of alleles, Rs—mean allelic richness, He—expected heterozygosity, Ho—observed heterozygosity, Fis—mean Fixation index, HWE—Hardy Weinberg Equilibrium test (P-value), Frnull—null allele frequency—Brookfield 1, and PIC—Polymorphic Information Content. *HWE significance after Bonferroni correction for multiple tests (P < 0.0045). **Presence of null alleles. (XLSX) [file pone.0226505.s008.xlsx]

## Sheet: S5 Table Genetic diversity STR
S5 Table. Locus-by-locus and average genetic diversity measures, and HWE test in four southern African river systems (Lower Kunene River, Okavango River and Lower Shire River, and one commercial crocodile farm from Limpopo, South Africa). N - number of individuals, An - number of alleles, Rs - mean allelic richness, He - expected heterozygosity, Ho - observed heterozygosity, Fis - mean Fixation i…
	N	An	Rs	He	Ho	Fis	HWE (P)	Frnull	PIC
LOWER KUNENE RIVER, Namibia (n = 12)
CpP1409	12	5	4.237	0.75	0.833	-0.117	0.817	-0.067	0.675
CpP2504	12	3	2.458	0.554	0.5	0.102	0.74	0.02	0.428
CpP309	12	3	2.458	0.562	0.5	0.114	1	0.025	0.432
CpP4311	12	4	3.317	0.659	0.333	0.506	0.042	0.1831**	0.561
CpP218	12	4	3.405	0.576	0.583	-0.013	0.678	-0.02	0.506
CpP307	12	9	6.227	0.855	0.75	0.128	0.493	0.038	0.798
C391	11	2	1.998	0.455	0.455	0	1	-0.014	0.34
Cj18	11	4	3.48	0.71	0.545	0.241	0.521	0.079	0.615
CUD68	12	3	2.317	0.301	0.333	-0.114	1	-0.035	0.264
Cj119	12	5	3.234	0.435	0.25	0.436	0.053	0.118	0.393
Cj35	11	4	3.244	0.558	0.364	0.36	0.119	0.111	0.482
LOWER KUNENE RIVER AVERAGE		4.18182	3.30682	0.583	0.495	0.149	0.587	0.04	0.499
OKAVANGO RIVER (Bwabwatwa National Park, Namibia, n = 20)
CpP1409	19	9	6.103	0.784	0.789	-0.007	0.106	-0.015	0.734
CpP2504	20	10	4.213	0.606	0.6	0.011	0.281	-0.006	0.577
CpP309	20	2	1.998	0.513	0.5	0.026	1	0	0.375
CpP4311	20	4	2.979	0.568	0.65	-0.149	0.824	-0.062	0.509
CpP218	20	3	1.48	0.145	0.15	-0.036	1	-0.008	0.136
CpP307	20	10	5.91	0.823	0.8	0.029	0.516	0.001	0.778
C391	20	3	2.94	0.512	0.4	0.223	0.468	0.066	0.397
Cj18	15	5	3.106	0.678	0.667	0.018	0.877	-0.007	0.605
CUD68	18	3	3.074	0.514	0.556	-0.083	0.844	-0.037	0.449
Cj119	20	4	4.582	0.729	0.75	-0.029	0.351	-0.023	0.657
Cj35	19	5	3.66	0.721	0.789	-0.098	0.505	-0.051	0.665
Okavango River (Bwabwatwa National Park) average		5.27273	3.64045	0.6	0.547	-0.00863636	0.615636	-0.0129091	0.534727
OKAVANGO RIVER (Okavango Delta Botswana, n = 29)
CpP1409	28	12	6.525	0.88	0.75	0.15	0.001*	0.061	0.85
CpP2504	29	13	5.204	0.685	0.724	-0.058	0.51	-0.03	0.66
CpP309	29	2	1.999	0.503	0.345	0.319	0.134	0.1	0.372
CpP4311	29	4	3.211	0.551	0.586	-0.065	1	-0.029	0.498
CpP218	28	3	2.037	0.229	0.25	-0.092	1	-0.02	0.211
CpP307	24	8	4.341	0.717	0.708	0.013	0.812	-0.004	0.656
C391	29	3	2.474	0.556	0.69	-0.246	0.404	-0.093	0.443
Cj18	28	5	4.168	0.738	0.679	0.082	0.157	0.027	0.68
CUD68	27	5	3.795	0.665	0.704	-0.059	0.622	-0.031	0.608
Cj119	27	5	3.411	0.624	0.481	0.232	0.059	0.081	0.553
Cj35	29	6	3.813	0.716	0.828	-0.16	0.166	-0.073	0.649
Okavango River (Okavango Delta) average		6	3.72527	0.624	0.613182	0.0105455	0.4864	-0.001	0.561818
OKAVANGO RIVER (Okavango Delta Namibia, n = 13)
CpP1409	13	6	4.699	0.778	0.923	-0.195	0.721	-0.1	0.711
CpP2504	13	6	5.146	0.745	0.769	-0.034	0.697	-0.031	0.682
CpP309	13	2	2	0.409	0.538	-0.333	0.499	-0.104	0.316
CpP4311	13	4	3.586	0.588	0.538	0.087	0.664	0.017	0.496
CpP218	13	2	2.1	0.148	0.154	-0.043	1	-0.01	0.132
CpP307	12	8	5.019	0.757	0.75	0.01	0.739	-0.014	0.697
C391	13	3	1.999	0.643	0.615	0.045	0.695	0.002	0.546
Cj18	12	3	3.908	0.507	0.5	0.015	0.0234	-0.009	0.424
CUD68	13	4	2.734	0.455	0.385	0.161	0.45	0.037	0.407
Cj119	13	5	3.798	0.785	0.462	0.422	0.0059	0.167**	0.712
Cj35	12	4	4.442	0.37	0.25	0.333	0.408	0.077	0.33
Otjiwarongo Crocodile Ranch average		4.27273	3.58464	0.606	0.629	0.0425455	0.536573	-0.0135	0.495727
OKAVANGO RIVER (TOTAL) AVERAGE		5.18182	3.65012	0.61	0.596394	0.0148182	0.546203	-0.00913636	0.530758
LOWER SHIRE RIVER, Malawi (North, n = 27)
CpP1409	26	15	10.641	0.908	0.846	0.069	0.529	0.024	0.881
CpP2504	27	14	8.297	0.755	0.667	0.119	0.195	0.043	0.72
CpP309	27	3	2.997	0.611	0.63	-0.03	0.102	-0.018	0.531
CpP4311	27	6	5.769	0.825	0.667	0.194	0.024	0.079	0.781
CpP218	27	5	4.288	0.662	0.704	-0.065	0.873	-0.033	0.591
CpP307	20	8	6.7	0.721	0.45	0.382	0.003*	0.148**	0.677
C391	27	3	2.799	0.414	0.37	0.108	0.093	0.026	0.358
Cj18	18	7	6.768	0.84	0.889	-0.06	0.931	-0.04	0.793
CUD68	27	4	3.781	0.649	0.741	-0.144	0.417	-0.063	0.572
Cj119	27	8	6.36	0.756	0.741	0.021	0.42	0.001	0.715
Cj35	24	3	2.308	0.159	0.083	0.48	0.124	0.062	0.148
Lower Shire River (North) average		6.90909	5.519	0.664	0.617	0.098	0.337	0.021	0.615
LOWER SHIRE RIVER, Malawi (South, n = 25)
CpP1409	25	17	11.2	0.906	0.8	0.119	0.0095	0.047	0.879
CpP2504	25	11	7.404	0.793	0.6	0.248	0.01	0.100**	0.748
CpP309	25	3	2.999	0.624	0.56	0.104	0.047	0.032	0.541
CpP4311	25	7	6.201	0.81	0.84	-0.038	0.951	-0.026	0.764
CpP218	25	5	4.72	0.711	0.72	-0.013	0.37	-0.0137	0.647
CpP307	22	13	9.609	0.855	0.545	0.368	0.001*	0.158**	0.819
C391	25	3	2.832	0.438	0.4	0.089	0.112	0.021	0.375
Cj18	24	5	4.69	0.72	0.833	-0.162	0.511	-0.075	0.654
CUD68	25	4	3.603	0.61	0.44	0.283	0.058	0.099	0.519
Cj119	25	6	5.685	0.774	0.8	-0.034	0.965	-0.024	0.725
Cj35	24	2	1.996	0.284	0.333	-0.179	1	-0.044	0.239
Lower Shire River (South) average		6.90909	5.54	0.684	0.625	0.071	0.367	0.025	0.628
LOWER SHIRE RIVER (TOTAL) AVERAGE		6.90909	5.529	0.674	0.621	0.085	0.352	0.023	0.622
LIMPOPO RIVER, South Africa (n = 12)
CpP1409	12	6	3.993	0.801	0.75	-0.333	0.222	-0.0435	0.736
CpP2504	12	8	7.659	0.79	0.833	-0.058	0.129	-0.1733	0.723
CpP309	13	3	3	0.665	0.923	-0.412	0.01	-0.1954	0.566
CpP4311	13	4	3.692	0.566	0.846	-0.526	0.092	-0.1404	0.462
CpP218	12	4	3	0.634	0.833	0.452	0.577	0	0.547
CpP307	0	0	0	0	0	0	0	0	0
C391	12	3	2.917	0.409	0.5	-0.234	1	0	0.341
Cj18	0	0	0	0	0	0	0	0	0
CUD68	12	5	4.996	0.728	0.833	0.048	0.041	-0.08	0.716
Cj119	12	6	5.826	0.786	0.75	-0.152	0.648	0.0978	0.649
Cj35	11	3	5.989	0.325	0.182	0.066	0.28	-0.055	0.282
Limpopo average		3.81818	3.734	0.634	0.717	-0.104	0.273	-0.0435	0.457
KWAZULU-NATAL, South Africa (n = 10)
CpP1409	8	6	4.37	0.833	0.875	-0.054	0.886	0.204	0.748
CpP2504	9	3	3.431	0.529	0.222	0.595	0.104	0.118	0.449
CpP309	10	5	2	0.774	0.4	0.497	0.005	0.13	0.69
CpP4311	10	3	4.637	0.611	0.8	-0.333	0.335	-0.032	0.492
CpP218	10	4	2.524	0.489	0.6	-0.241	1	-0.075	0.42
CpP307	9	9	7.1446	0.9	0.7	0.232	0.047	0.34	0.839
C391	10	3	2.4763	0.353	0.4	-0.143	1	-0.049	0.303
Cj18	4	4	4	0.644	0.2	0.714	0.019	0.273	0.535
CUD68	7	6	4.747	0.732	1	-0.398	0.642	0.105	0.659
Cj119	9	5	3.819	0.81	0.444	0.467	0.007	0.212	0.726
Cj35	10	5	2.911	0.442	0.3	0.333	0.235	0.108	0.4
KwaZulu-Natal average		4.81818	3.82363	0.647	0.540091	0.151727	0.389091	0.121273	0.569182
SOUTH AFRICA (TOTAL) AVERAGE		4.31818	4.91	0.745	0.612	0.133	0.144	0.042	0.688
TOTAL DATASET (n = 149)
CpP1409	143	29	26.96	0.931	0.807	0.133	0	0.076	0.923
CpP2504	147	20	19.598	0.791	0.667	0.157	0	0.074	0.771
CpP309	149	4	3.777	0.589	0.547	0.071	0.017	0.034	0.505
CpP4311	149	10	7.728	0.724	0.655	0.096	0	0.044	0.687
CpP218	147	5	5	0.557	0.482	0.135	0	0.073	0.511
CpP307	119	24	22.927	0.887	0.655	0.263	0	0.142	0.872
C391	147	5	4	0.56	0.489	0.127	0.001	0.044	0.496
Cj18	112	9	8	0.748	0.713	0.048	0	0.033	0.707
CUD68	141	7	5.956	0.706	0.582	0.177	0	0.078	0.649
Cj119	145	10	9.546	0.784	0.64	0.184	0	0.097	0.747
Cj35	140	7	5.831	0.553	0.446	0.194	0	0.01	0.506
TOTAL DATASET AVERAGE		11.8182	10.8475	0.729	0.604	0.144091	0.00163636	0.0640909	0.691
