# Supplementary material for: Phylogeography, genetic diversity, and population structure of Nile crocodile populations at the fringes of the southern African distribution
Source: PLoS One. 2019 Dec 23;14(12):e0226505. doi: 10.1371/journal.pone.0226505 (PMC6927622; doi:10.1371/journal.pone.0226505)
Supplement: S6 Table — (XLSX) [file pone.0226505.s009.xlsx]

## Sheet: S6 Table Migration OR
S6 Table. Log Bayes Factor (LBF) using thermodynamic integration of different gene flow models (Mi) compared with Model 1 for three sampling regions of Crocodylus niloticus within the Okavango River system (OR_OD: Okavango River Delta; OR_OCR: Okavango Crocodile Ranch; OR_BNP: Bwabwatwa National Park; OR_Bot: Botswana; OR_Nam: Namibia); pMi – model choice probability; lmL – log marginal likelihood
Model	Parameters (97.5% CI)	Bézier lmL	LBF for model	Model rank	pMi
1	θOD = 0,049 (0,011 – 0,036)	-3,96 x 1010	0	1	1
	θOCR = 0,006 (0,000 – 0,014)
	θBNP = 0,071 (0,055 – 0,067)
	MOD->OCR = 39,361 (0,000 – 62,000)
	MOCR->OD = 5,852 (0,000 – 10,333)
	MOD->BNP = 12,107 (0,000 – 28,000)
	MBNP->OD = 8,371 (0,000 – 28,000)
	MOCR->BNP = 8,018 (0,000 – 24,667)
	MBNP->OCR = 9,857 (0,000 – 26,000)
2	θOR = 0,475 (0,466 – 0,500)	-7,55 x 1010	-3,59 x 1010	3	0
3	θBot = 0,493 (0,485 – 0,500)	-6,49 x 1010	-2,53 x 1010	2	0
	θNam = 0,000 (0,000 – 0,017)
	MBot->Nam = 2,072 (0,000 – 18,667)
4	θBot = 0,003 (0,000 – 0,011)	-8,48 x 1010	-4,52 x 1010	4	0
	θNam = 0,482 (0,470 – 0,500)
	Mnam->Bot = 6,986 (0,000 – 23,333)
