# Supplementary material for: Phylogeography, genetic diversity, and population structure of Nile crocodile populations at the fringes of the southern African distribution
Source: PLoS One. 2019 Dec 23;14(12):e0226505. doi: 10.1371/journal.pone.0226505 (PMC6927622; doi:10.1371/journal.pone.0226505)
Supplement: S7 Table — (XLSX) [file pone.0226505.s010.xlsx]

## Sheet: S7 Table Migration LS
S7 Table. Log Bayes Factor (LBF) using thermodynamic integration of different gene flow models (Mi) compared with Model 3 for two sampling regions of Crocodylus niloticus within the Lower Shire system (LS_N: Lower Shire North; LS_S: Lower Shire South); pMi – model choice probability; lmL – log marginal likelihood
Model	Parameters (97.5% CI)	Bézier lmL	LBF for model	Model rank	pMi
1	θN = 0,038 (0,000 – 0,018)	-4,02 x 1010	-7,20 x 109	2	0
	θS = 0,004 (0,000 – 0,005)
	M1à2 = 13,090 (0,000 – 30,000)
	M2à1 = 16,674 (0,000 – 33,333)
2	θLS = 0,033 (0,030 – 0,035)	-2,96 x 1011	-2,63 x 1011	3	0
3	θN = 0,398 (0,166 – 0,192)	-3,30 x 1010	0	1	1
	θS = 0,004 (0,000 – 0,013)
	MNàS = 120,122 (0,000 – 34,000)
4	θN = 0,495 (0,465 – 0,484)	-8,48 x 1011	-8,15 x 1011	4	0
	θS = 0,017 (0,000 – 0,015)
	MSàN = 13,090 (0,000 – 30,000)
