# Supplementary material for: Phylogeography, genetic diversity, and population structure of Nile crocodile populations at the fringes of the southern African distribution
Source: PLoS One. 2019 Dec 23;14(12):e0226505. doi: 10.1371/journal.pone.0226505 (PMC6927622; doi:10.1371/journal.pone.0226505)
Supplement: S1 Data — A 514-bp fragment sequence alignment of the mtDNA control region in nexus format. (TXT) [file pone.0226505.s011.txt]

Title line:"Microsatellite genotypes for Southern African crocodile populations"
CpP1409
CpP2504
CpP309
CpP4311
CpP218
CpP307
C391
Cj18
CUD68
CJ119
Cj35
POP
ORODBot01 , 280280 368382 213217 202206 188192 362398 131131 202216 120122 166178 162164
ORODBot02 , 272280 368368 213213 202210 188188 344368 127131 202210 118118 166178 158162
ORODBot03 , 274288 368368 213213 206210 188188 362372 127131 216216 120122 166182 160162
ORODBot04 , 258280 368392 213213 210210 188188 368398 127131 216218 122122 166182 162166
ORODBot05 , 280292 366388 213217 210210 188188 362362 131131 216216 122128 182182 160162
ORODBot06 , 272280 368368 213213 202210 188188 344368 127131 218218 000000 166166 156162
ORODBot07 , 258258 368372 213213 210210 188188 362362 127131 202216 116122 166182 160162
ORODBot08 , 258288 360368 217217 206210 188192 000000 127127 000000 000000 166182 160166
ORODBot09 , 258258 346368 213213 202210 188192 344362 127131 202216 120122 166180 160162
ORODBot10 , 258258 368368 213213 202206 188188 362368 127131 216216 122122 166166 166166
ORODBot11 , 258280 346368 213217 210210 188188 362362 129131 202208 118120 182182 162166
ORODBot12 , 258288 368374 213213 206206 180188 368384 127131 202216 120122 166178 162166
ORODBot13 , 258272 364388 217217 210210 000000 344384 127131 210216 122122 182182 160166
ORODBot14 , 260282 368382 213217 206210 188192 362368 127129 208208 120122 166182 160162
ORODBot15 , 258262 368392 213217 210214 188188 362368 131131 218218 118122 166166 162164
ORODBot16 , 264274 360372 217217 206210 188188 342362 131131 216216 122122 160180 160160
ORODBot17 , 260282 368382 217217 202210 188188 000000 127131 202218 118120 166182 160162
ORODBot18 , 260290 360368 213213 210214 180188 368376 127131 208210 120122 166182 160162
ORODBot19 , 260290 382390 213217 210214 188188 362362 127131 210216 118122 178182 160162
ORODBot20 , 260260 366368 213213 210210 188188 368368 127131 202216 118128 166166 160162
ORODBot21 , 260282 368382 217217 210210 188188 368368 127131 202216 120122 182182 160160
ORODBot22 , 260260 368368 213217 206210 188188 000000 127127 202216 116122 180180 160160
ORODBot23 , 270282 362388 213217 206210 188188 362362 127131 202216 122122 166166 158160
ORODBot24 , 000000 368368 217217 210210 188188 000000 127131 202210 120122 000000 160166
ORODBot25 , 274282 368378 213213 202210 188192 362368 127127 202202 116120 166166 160162
ORODBot26 , 260290 368368 213217 210210 188188 362368 131131 208216 118122 166166 160166
ORODBot27 , 274290 346368 217217 202210 188188 362368 129131 202216 122122 166166 166166
ORODBot28 , 260290 368372 213217 210210 188188 000000 127131 202202 116120 000000 160162
ORODBot29 , 282282 368368 217217 210210 188188 368376 127127 202210 122122 166166 162166
POP
OROCRNam01 , 258288 368368 213217 202210 188188 368372 127131 216216 118120 166182 162166
OROCRNam02 , 280288 368368 213213 206210 188188 368384 127127 000000 122122 178180 160162
OROCRNam03 , 258272 380392 213217 202210 180188 362368 127131 202218 118122 178182 158162
OROCRNam04 , 258280 368388 213217 206210 188188 362362 127127 202216 118122 180180 160164
OROCRNam05 , 258258 368368 213217 206210 188188 368368 131131 202210 122122 180182 162166
OROCRNam06 , 260282 382390 217217 210210 188188 344362 127127 202216 122122 166182 164166
OROCRNam07 , 258280 368382 213213 210214 188188 368386 127131 202202 122122 166180 162166
OROCRNam08 , 258268 372378 217217 206214 188192 368376 127131 000000 122122 166166 162162
OROCRNam09 , 258288 368368 213213 202206 188188 344362 127127 202208 118122 180180 158162
OROCRNam10 , 000000 360368 213213 202210 188188 362368 127127 216216 122122 166180 000000
OROCRNam11 , 258288 368380 213217 210210 188188 344362 131131 202202 120122 166166 162164
OROCRNam12 , 258258 368368 217217 210210 188192 362372 127131 202210 122122 166182 160164
OROCRNam13 , 258280 368372 213217 202210 188188 368384 127131 000000 120122 178182 162162
POP
ORBNPNam01 , 276280 360368 213217 202210 188188 344360 127131 202208 118120 166180 158162
ORBNPNam02 , 282290 360368 213217 210210 188188 362384 131131 202216 000000 166166 162166
ORBNPNam03 , 258258 368368 217217 210210 188188 362372 127127 202210 000000 166182 160162
ORBNPNam04 , 280288 346368 213213 206210 188188 362384 127127 000000 118122 178180 160162
ORBNPNam05 , 258280 368368 213217 210210 188188 342356 131131 210216 122122 166182 162162
ORBNPNam06 , 272272 368368 217217 210210 188188 362362 127127 202202 120122 166182 164164
ORBNPNam07 , 280288 346368 213217 202210 188188 344344 127129 000000 120122 180182 160162
ORBNPNam08 , 258262 346368 213213 206214 188188 362362 127127 216216 122122 182182 000000
ORBNPNam09 , 268290 368376 213217 206210 188188 368384 127129 202210 120122 180180 160162
ORBNPNam10 , 268290 368378 213217 210210 188188 362368 127131 202202 122128 180182 160160
ORBNPNam11 , 258282 360368 213213 210210 188188 358368 127131 202202 122122 180180 160164
ORBNPNam12 , 268278 368378 213213 206210 188188 368368 127129 202202 122122 166180 160166
ORBNPNam13 , 258268 346368 213213 206210 188188 342368 127127 202210 122122 180180 160160
ORBNPNam14 , 258268 360372 213217 206206 188188 362372 129131 202202 118118 168168 160160
ORBNPNam15 , 258268 368368 213217 210210 188188 342356 127131 202210 122122 168168 160160
ORBNPNam16 , 268282 368376 213217 202210 184188 368374 129129 202202 122122 168178 160160
ORBNPNam17 , 282290 346368 213217 210210 188188 000000 127131 000000 122122 182182 166166
ORBNPNam18 , 268268 360378 213213 202206 188188 362368 129129 202210 118122 168178 160160
ORBNPNam19 , 282290 378378 213217 210210 184188 368368 127129 202210 120122 178182 160160
ORBNPNam20 , 258268 368368 213213 206210 188188 368384 127127 202210 120122 178182 160160
POP
LKLKNam01 , 260278 360368 217217 214214 188188 362362 131131 202210 122122 166184 160160
LKLKNam02 , 282286 360368 213213 214214 176192 360380 131131 202216 118122 180180 166166
LKLKNam03 , 278282 360360 217217 210210 188188 340380 127127 202216 120122 182182 160166
LKLKNam04 , 282282 368368 213213 210210 188188 362384 127131 216218 120122 182182 162166
LKLKNam05 , 278286 360368 213217 210210 188192 342362 127131 216216 122122 182182 164166
LKLKNam06 , 260278 368368 213217 210214 176188 340384 000000 218218 122122 182182 160160
LKLKNam07 , 260282 368376 213223 210210 188188 342370 131131 202202 122122 182182 160160
LKLKNam08 , 262282 360368 217217 202202 184188 362368 131131 202218 122122 182182 160160
LKLKNam09 , 282286 360360 213213 198210 176184 340340 127131 218218 120122 182182 160160
LKLKNam10 , 278282 360368 213217 202214 176188 340360 127131 218218 122122 182182 000000
LKLKNam11 , 282282 360360 213217 214214 176188 340344 131131 000000 122122 180182 160162
LKLKNam12 , 260278 360360 213217 210214 188188 362362 127131 202218 122122 182188 160160
POP
LSLSNMal01 , 260274 368382 213213 218218 176176 350378 133133 208214 118118 178180 160162
LSLSNMal02 , 278302 372372 213217 202218 176180 342342 127127 212216 118120 178180 160160
LSLSNMal03 , 274290 348370 213213 202210 176176 342342 127133 208210 116120 178178 160160
LSLSNMal04 , 280282 346364 213213 210214 176176 342342 127127 202216 120122 178180 160160
LSLSNMal05 , 000000 366374 217217 210210 188192 342342 127127 214216 118118 180182 160160
LSLSNMal06 , 274302 364372 209213 214222 176176 374388 127133 216218 118120 180180 160160
LSLSNMal07 , 260260 364364 213217 214222 176188 342378 127131 216216 116120 180182 160160
LSLSNMal08 , 274302 368368 213213 218222 176176 350350 127127 208210 118120 186186 160160
LSLSNMal09 , 258262 364364 209213 202202 176184 342350 127127 000000 116120 180190 160160
LSLSNMal10 , 258274 364364 217217 210210 176188 000000 127127 000000 118120 166180 000000
LSLSNMal11 , 252264 364372 209213 206218 184184 000000 127133 000000 116120 166188 160160
LSLSNMal12 , 260272 364364 217217 210210 176188 000000 127133 000000 120122 168180 162162
LSLSNMal13 , 264284 364368 209213 218218 176188 000000 127127 000000 118118 180180 160160
LSLSNMal14 , 260274 364368 213217 210210 176184 000000 127127 000000 118120 166180 000000
LSLSNMal15 , 278302 348364 209213 206206 176188 342350 127127 000000 116118 166188 160166
LSLSNMal16 , 260302 364368 213217 206210 176188 000000 127133 000000 118120 178180 000000
LSLSNMal17 , 258286 372378 209213 202210 176184 342342 127127 210216 120120 180182 160160
LSLSNMal18 , 258282 346368 213217 218222 176192 342342 127133 202210 120120 188188 160160
LSLSNMal19 , 274280 368398 209213 202206 180188 342342 127127 212214 116122 180180 160160
LSLSNMal20 , 284302 364390 213217 218222 176188 350374 127127 212216 118120 180180 160160
LSLSNMal21 , 278278 360384 213217 206218 176188 000000 127133 202212 116120 180182 160160
LSLSNMal22 , 274284 364364 213213 206222 176188 340352 127133 000000 118120 180188 160160
LSLSNMal23 , 274278 360364 213213 202206 188188 342366 127127 202216 118120 166182 160160
LSLSNMal24 , 250282 348364 213217 206222 188188 342342 127127 208216 118120 182188 160160
LSLSNMal25 , 250274 364364 209213 218218 176184 352352 127127 210210 118120 178180 160160
LSLSNMal26 , 258258 364364 213217 206210 184188 340340 131131 202216 120120 166180 160160
LSLSNMal27 , 302302 364368 209209 202206 176188 340374 127133 202218 120120 180188 160160
POP
LSLSSMal01 , 278284 364374 209213 206206 188188 350378 127127 216216 120120 180190 160160
LSLSSMal02 , 264278 364368 213213 206222 180184 342360 127127 216216 118120 178180 160162
LSLSSMal03 , 270274 364368 213213 202210 176188 340388 127133 202216 118122 166190 160160
LSLSSMal04 , 256272 368368 209213 194202 180188 000000 127133 202216 118120 182188 160160
LSLSSMal05 , 278284 372372 209209 202210 176176 350350 127127 202204 120120 180180 160160
LSLSSMal06 , 272274 368368 213217 214222 176184 350366 127127 202214 118118 180182 160162
LSLSSMal07 , 258276 360368 213217 206210 176188 342342 127133 202216 120120 166188 160160
LSLSSMal08 , 278290 348384 213213 202218 176176 348374 127133 202210 116116 166178 160162
LSLSSMal09 , 266274 364368 209213 206222 180188 350370 127133 210214 120120 188188 160160
LSLSSMal10 , 272274 364364 209213 202222 176184 350350 127127 214216 118118 180182 160162
LSLSSMal11 , 274282 348368 213217 202202 184188 000000 127133 210216 120122 180190 160160
LSLSSMal12 , 262286 368368 213213 218222 176176 340370 127127 216216 118120 178182 160160
LSLSSMal13 , 274282 372388 213213 206214 176192 350382 127127 202210 120120 180188 160160
LSLSSMal14 , 278284 372372 209209 202210 176192 350350 127127 202204 120120 180188 160162
LSLSSMal15 , 272274 368368 209209 206222 176188 342366 127127 202202 118118 180182 160160
LSLSSMal16 , 262268 364384 213217 210210 180188 342342 131131 202204 120120 180180 160160
LSLSSMal17 , 258274 360370 213217 202206 188188 342366 127127 202216 118122 166182 160160
LSLSSMal18 , 262302 364368 209213 210214 188188 342342 127127 202210 118120 182190 160162
LSLSSMal19 , 274302 364368 209213 206210 176184 372372 127133 202210 118118 180182 160160
LSLSSMal20 , 262262 368378 213217 202206 176188 342388 127133 000000 118120 180180 000000
LSLSSMal21 , 262302 364364 213217 194206 176176 350374 127127 202216 118120 180188 160160
LSLSSMal22 , 280280 368390 217217 202202 176188 374374 127133 210216 118120 182182 160162
LSLSSMal23 , 272272 364364 213217 202222 176188 000000 127127 202216 118118 180182 160160
LSLSSMal24 , 278278 372372 209209 202210 176192 350350 127131 202216 120120 180182 160162
LSLSSMal25 , 274274 360364 213213 202206 176184 344344 133133 202216 120122 166180 160160
POP
LimpoSAf1 , 257281 362386 209217 202210 188192 000000 127127 000000 112116 166180 160162
LimpoSAf2 , 257277 360382 213217 210210 000000 000000 127131 000000 120120 166180 160160
LimpoSAf3 , 257285 368386 213217 202210 176188 000000 127127 000000 120122 166180 160160
LimpoSAf4 , 257285 372386 209217 202210 176188 000000 127131 000000 112120 166180 160166
LimpoSAf5 , 287287 368386 213217 202210 188192 000000 127131 000000 116120 166180 160160
LimpoSAf6 , 257285 368386 209217 206210 176188 000000 127131 000000 116120 166188 160160
LimpoSAf7 , 259281 364386 213217 202210 188188 000000 127131 000000 118118 166166 160160
LimpoSAf8 , 259285 364384 209217 202210 188188 000000 127127 000000 116120 166188 160160
LimpoSAf9 , 257257 368368 213217 202210 176188 000000 127127 000000 122122 168182 160160
LimpoSAf10 , 000000 000000 213217 202210 176184 000000 127127 000000 116118 168190 162162
LimpoSAf11 , 259285 372386 209217 202210 176188 000000 127127 000000 118120 180180 160160
LimpoSAf12 , 257257 368368 209209 210210 184188 000000 000000 000000 000000 000000 000000
LimpoSAf13 , 259277 368386 209217 210214 176188 000000 127133 000000 120122 166180 000000
POP
KZNSAf1 , 260300 378378 213217 214214 186190 354394 127127 212212 102120 183183 162162
KZNSAf2 , 260290 368378 217217 206206 178190 354394 127133 200200 102120 183183 162162
KZNSAf3 , 000000 000000 211211 206214 178190 344394 127127 204216 102112 168183 162162
KZNSAf4 , 260288 368368 213217 206214 178190 350350 127133 000000 102116 170182 162162
KZNSAf5 , 000000 368368 215215 206214 190190 368368 127133 200200 102128 184184 162168
KZNSAf6 , 262262 368368 217217 210214 178190 348392 127127 000000 102116 184184 162162
KZNSAf7 , 262288 368368 213213 206214 190190 344392 127127 200200 102108 168182 162162
KZNSAf8 , 262290 360360 215215 210214 190194 392392 127127 000000 102108 168182 164164
KZNSAf9 , 276288 360368 213221 206214 190190 364392 123127 000000 102116 182182 162166
KZNSAf10 , 262288 368368 213217 206214 190190 344380 127127 000000 000000 000000 154162
