# Supplementary material for: Phylogeography, genetic diversity, and population structure of Nile crocodile populations at the fringes of the southern African distribution
Source: PLoS One. 2019 Dec 23;14(12):e0226505. doi: 10.1371/journal.pone.0226505 (PMC6927622; doi:10.1371/journal.pone.0226505)
Supplement: S2 Data — Microsatellite genotypes for the study populations in GenePop format. (NEXUS) [file pone.0226505.s012.nexus]

#NEXUS

begin data;
       dimensions ntax=63 nchar=732;
       format datatype=nucleotide missing=? gap=-;
       matrix

Burkina_Faso
------------------------------------------------------------
-AGACACAACTCTACTCTTCCGGCCCCCAAAGCCGACATTCTTATTAAACTACTTCTTGA
ATCAAATTAGTCATCGTAGCTTAACTCACAAAAGCATAACACTGAAAATGTTAATATGGA
CAAGGAGTCCCGAATGACAATCAG-ACAACCAAAAACCACGATCACTATTACTCTTCCCT
AAACAAAAAGATAATATGTACCACCCCCC-AGCTATGTATTATAAGGCATTCATTTATCT
GCCCCTAACACCCATCCACTAGTT-CTTATTAATCAGCATCTCACGTGAAATCACCATCC
ATTGTATCCATACTAACTATTACTAGTCTCAAGCCCATACCTGGACACGGTTCACATTTA
TTGCTCTTCTTAGAGACCTCTGGTTATCACTCTCACGTACCCATCTTGCTATTGCCTGGA
CATTCTTTCCTCTTCTTAGAGGCCTCAACCCGCACCATATGGCTTCACTCATTTAAATCC
GTGATCGCGGCATCCCATTTTT-CAATTGCTATTGGTTCTTTATTTTTTTGGGGGGATCT
CATCCACTACCCGGGGGCTTATATCTAAAGTCATCAAATTAAGGTGGTGCATCTTCCTTG
CAGGACGGACCAGTCCGACTTTCATGTACATAAATA------------------------
------------

Egypt_1
GTAAGACAGAGATGGAACAAACACACCTTCCCAAGAGTATCACACAGCCGCTCAAGAAGG
TAGACATAACTCTACTCCTCCGGCCCCCAAAGCCGACATTCTTATTAAACTACTTCTTGA
GCTAAATCAGTCATCGTAGCTTAACTCACAAAAGCGTAACACTGAAAATGTTAATATGGA
CAAGGAGTCCCGAATGACAAACGGACCAGCCAAAAACCACGAGCACCATTACTTTTCCCC
AAACAAAAAGATAATATGTACCACCCCCC-AGCTATGTATTATAAGGCATTCATTTATCT
GCCCCTAACACCCATCCACTAGTT-CTTATTAATCAGCATCTCACGTGAAATCACCATCC
ATTGTATCCATACTAACTATTACTAGTCTCAAGCCCATACCTGGACACGGTTCACATTCA
TTGCTCTTCTTAGAGACCTCTGGTTATCACTCTCACGTACCCATCTTGCTATTGCCTGGA
CATTCTTTCCTCTTCTTAGAGGCCTCAACCCGCACCGTATGGCTTCACTCATTCACGTCC
GTGATCGCGGCATCCCCTTTTT-CAATTGCTATTGGTTCTTTATTTTTTTGGGGAGATCT
CATCCACTACCCGGGGGCTTATATCTAAAATCATTAAATCAAGGTGGTGCATTTTCTTTG
CAGGACGGACCAGTTCGGCTTTCATGTACATAAATATTTAATGCTCGTTATACATATTAC
CCTTTAATTA--

Gabon
------------------------------------------------------------
------------------------------------------------------------
------------------------------------------------TGTTAATATGGA
CAAGGAGTCCCGAATGACAAACGGACCAGCCAAAAACCACGAGCACCATTACTTTTCCCC
AAACAAAAAGATAATATGTACCACCCCCCCAGCTATGTATTATAAGGCATTCATTTATCT
GCCCCTAACACCCATCCACTAGTT-CTTATTAATCAGCATCTCACGTGAAATCATCATCC
ATTGTATCCATACTAACTATTACTAGTCTCAAGCCCATACCTGGACACGGTTCACATTTA
TTGCTCTTCTTAGAGACCTCTGGTTATCACTCTCACGTACCCATCTTGCTATTGCCTGGA
CATTCTTTCCTCTTCTTAGAGGCCTCAACCCGCACCGTATGGCTTCACTCATTCACGTCC
GTGATCGCGGCATCCTCTTTTT-CAATTGCTATTGGTTCTTTATTTTTTTGGGGAGATCT
CATCCACTACCCGGGGGCTTATATCTAAGATCATTAAATCAAGGTGGTGCATTTTCCTTG
CAGGACGGACCAGTTCGACTTTCATGTACATAAATATTTAATGCTCGTTATACATATTAC
CCTTTAATTAGG

Gambia_1
------------------------------------------------------------
------------------------------------------------------------
------------------------------------------------TGTTAATATGGA
CAAGGAGTCCCGAATGACAATCAG-ACAACCAAAAACCACGATCACTATTACTCTTCCCT
AAACAAAAAGATAATATGTACCACCCCCC-AGCTATGTATTATAAGGCATTCATTTATCT
GCCCCTAACACCCATCCACTAGTT-CTTATTAATCAGCATCTCACGTGAAATCACCATCC
ATTGCATCCATACTAACTATTACTAGTCTCAAGCCCATACCTGGACACGGTTCACATTTA
TTGCTCTTCTTGGAGACCTCTGGTTATCACTCTCACGTACCCATCTTGCTATTGCCTGGA
CATTCTTTCCTCTTCTTAGAGGCCTCAACCCGCACCATATGGCTTCACTCATTTAGGTCC
GTGATCGCGGCATCCCATTTTT-CAATTGCTATTGGTTCTTTATCTTTTTGGGGGGATCT
CATCCACTACCCGGGGGCTTATATCTAAAGTCATTAAATTAAGGTGGTGCATCTTCCTTG
CAGAACGGACCAGTCCGACTTTCATGTGCATAAATATTTAATGCTCGTTATACATATTAC
CCTTATAATTAG

Gambia_2
------------------------------------------------------------
------------------------------------------------------------
------------------------------------------------TGTTAATATGGA
CAAGGAGTCCCGAATGACAATCAG-ACAACCAAAAACCACGATCACTATTACTCTTCCCT
AAACAAAAAGATAATATGTACCACCCCCC-AGCTATGTATTATAAGGCATTCATTTATCT
GCCCCTAACACCCATCCACTAGTT-CTTATTAATCAGCATCTCACGTGAAATCACCATCC
ATTGTATCCATACTAACTATTACTAGTCTCAAGCCCATACCTGGACACGGTTCACATTTA
TTGCTCTTCTTAGAGACCTCTGGTTATCACTCTCACGTACCCATCTTGCTATTGCCTGGA
CATTCTTTCCTCTTCTTAGAGGCCTCAACCCGCACCATATGGCTTCACTCATTTAAATCC
GTGATCGCGGCATCCCATTTTT-CAATTGCTATTGGTTCTTTATTTTTTTGGGGGGATCT
CATCCACTACCCGGGGGCTTATATCTAAAGTCATCAAATTAAGGTGGTGCATCTTCCTTG
CAGGACGGACCAGTCCGACTTTCATGTACATAAATA------------------------
------------

Gambia_Kedougou
------------------------------------------------------------
-AGACACAACTCTACTCTTCCGGCCCCCAAAGCCGACATTCTTATTAAACTACTTCTTGA
ATCAAATTAGTCATCGTAGCTTAACTCACAAAAGCATAACACTGAAAATGTTAATATGGA
CAAGGAGTCCCGAATGACAATCAG-ACAACCAAAAACCACGATCACTATTACTCTTCCCT
AAACAAAAAGATAATATGTACCACCCCCC-AGCTATGTATTATAAGGCATTCATTTATCT
GCCCCTAACACCCATCCACTAGTT-CTTATTAATCAGCATCTCACGTGAAATCACCATCC
ATTGTATCCATACTAACTATTACTAGTCTCAAGCCCATACCTGGACACGGTTCACATTTA
TTGCTCTTCTTAGAGACCTCTGGTTATCACTCTCACGTACCCATCTTGCTATTGCCTGGA
CATTCTTTCCTCTTCTTAGAGGCCTCAACCCGCACCATATGGCTTCACTCATTTAAATCC
GTGATCGCGGCATCCCATTTTT-CAATTGCTATTGGTTCTTTATTTTTTTGGGGGGATCT
CATCCACTACCCGGGGGCTTATATCTAAAGTCATCAAATTAAGGTGGTGCATCTTCCTTG
CAGGACGGACCAGTCCGACTTTCATGTACATAAATA------------------------
------------

Ghana
--AAGACAGAGATGGAATACACACACTTTCCCGAGAGTATTACACAGCCACTCAAGAAGG
TAGACACAACTCTACTCTTCCGGCCCCCAAAGCCGACATTCTTATTAAACTACTTCTTGA
ATCAAATTAGTCATCGTAGCTTAACTCACAAAAGCATAACACTGAAAATGTTAATATGGA
CAAGGAGTCCCGAATGACAATCAG-ACAACCAAAAACCACGATCACTATTACTCTTCCCT
AAACAAAAAGATAATATGTACCACCCCCC-AGCTATGTATTATAAGGCATTCATTTATCT
GCCCCTAACACCCATCCACTAGTT-CTTATTAATCAGCATCTCACGTGAAATCACCATCC
ATTGCATCCATACTAACTATTACTAGTCTCAAGCCCATACCTGGACACGGTTCACATTTA
TTGCTCTTCTTAGAGACCTCTGGTTATCACTCTCACGTACCCATCTTGCTATTGCCTGGA
CATTCTTTCCTCTTCTTAGAGGCCTCAACCCGCACCATATGGCTTCACTCATTTAAATCC
GTGATCGCGGCATCCCATTTTT-CAATTGCTATTGGTTCTTTATTTTTTTGGGGGGATCT
CATCCACTACCCGGGGGCTTATATCTAAAGTCATCAAATTAAGGTGGTGCATCTTCCTTG
CAGGACGGACCAGTCCGACTTTCATGTACATAAATATTTAATGCTCGTTATACATATCAC
CCTTATAATTAG

Ivory_Coast
------------------------------------------------------------
------------------------------------------------------------
------------------------------------------------TGTTAATATGGA
CAAGGAGTCCCGAATGACAATCAG-ACAACCAAAAACCACGATCACTATTACTCTTCCCT
AAACAAAAAGATAATATGTACCACCCCCC-AGCTATGTATTATAAGGCATTCATTTATCT
GCCCCTAACACCCATCCACTAGTT-CTTATTAATCAGCATCTCACGTGAAATCACCATCC
ATTGCATCCATACTAACTATTACTAGTCTCAAGCCCATACCTGGACACGGTTCACATTTA
TTGCTCTTCTTAGAGACCTCTGGTTATCACTCTCACGTACCCATCTTGCTATTGCCTGGA
CATTCTTTCCTCTTCTTAGAGGCCTCAACCCGCACCATATGGCTTCACTCATTTAAATCC
GTGATCGCGGCATCCCATTTTT-CAATTGCTATTGGTTCTTTATTTTTTTGGGGGGATCT
CATCCACTACCCGGGGGCTTATATCTAAAGTCATCAAATTAAGGTGGTGCATCTTCCTTG
CAGGACGGACCAGTCCGACTTTCATGTACATAAATATTTAATGCTCGTTATACATATCAC
CCTTATAATTAG

Kenya_1
------------------------------------------------------------
------------------------------------------------------------
------------------------------------------------TGTTAATATGGA
CAAAGAGTCCCGAATGACAAACGGACCAGCCAAAAACCACGAGCACCATTACTTTTCCCC
AAACAAAAAGATAATATGTACCACCCCCC-AGCTATGTATTATAAGGCATTCATTTATCT
GCCCCTAACACCCATCCACTAGTT-CTTATTAATCAGCATCTCACGTGAAATCATCATCC
ATTGTATCCATACTAACTATTACTAGTCTCAAGCCCATACCTGGACACGGCTCACATTTA
TTGCTCTTCTTAGAGACCTCTGGTTATCACTCTCACGTACTCATCTTGCTATTGCCTGGA
CATTCTTTCCTCTTCTTAGAGGCCTCAACCCGCACCGTATGGCTTCACTCATTCACGTCC
GTGATCGCGGCATCCTCTTTTTTCAATTGCTATTGGTTCTTTATTTTTTTGGGGAGATCT
CATCCACTACCCGGGGGCTTATATCTAAGATCATTAAATCAAGGTGGTGCATTTTCCTTG
CAGAACGGACCAGTTCGACTTTCATGTACATAAATATTTAATGCTCGTTATACATATTAC
CCTTTAATCAGG

Kenya_2
------------------------------------------------------------
------------------------------------------------------------
------------------------------------------------TGTTAATATGGA
CAAGGAGTCCCGAATGACAAACGGACCAACCAAAAACCACGAGCACCATTACTTTTCCCC
AAACAAAAAGATAATATGTACCACCCCCCCAGCTATGTATTATAAGGCATTCATTTATCT
GCCCCTAACACCCATCCACTAGTT-CTTATTAATCAGCATCTCACGTGAAATCATCATCC
ATTGTATCCATACTAACTATTACTAGTCTCAAGCCCATACCTGGACACGGTTCACATTTA
TTGCTCTTCTTAGAGACCTCTGGTTATCACTCTCACGTACCCATCTTGCTATTGCCTGGA
CATTCTTTCCTCTTCTTAGAGGCCTCAACCCGCACCGTATGGCTTCACTCATTCACGTCC
GTGATCGCGGCATCCCCTTTTT-CAATTGCTATTGGTTCTTTATTTTTTTGGGGAGATCT
CATCCACTACCCGGGGGCTTATATCTAAGATCATTAAATCAAGGTGGTGCATCTTCCTTG
CAGGACGGACCAGTCCGACTTTCATGTACATAAATATTTAATGCTCGTTATACATATTAC
CCTTTAATTAGG

Kenya_3
------------------------------------------------------------
------------------------------------------------------------
------------------------------------------------TGTTAATATGGA
CAAAGAGTCCCGAATGACAAACGGACCAGCCAAAAACCACGAGCACCATTACTTTTCCCC
AAACAAAAAGATAATATGTACCACCCCCC-AGCTATGTATTATAAGGCATTCATTTATCT
GCCCCTAACACCCATCCACTAGTT-CTTATTAATCAGCATCTCACGTGAAATCATCATCC
ATTGTATCCATACTAACTATTACTAGTCTCAAGCCCATACCTGGACACGGCTCACATTTA
TTGCTCTTCTTAGAGACCTCTGGTTATCACTCTCACGTACTCATCTTGCTATTGCCTGGA
CATTCTTTCCTCTTCTTAGAGGCCTCAACCCGCACCGTATGGCTTCACTCATTCACGTCC
GTGATCGCGGCATCCTCTTTTTTCAATTGCTATTGGTTCTTTATTTTTTTGGGGAGATCT
CATCCACTACCCGGGGGCTTATATCTAAGATCATTAAATCAAGGTGGTGCATTTTCCTTG
CAGAACGGACCAGTCCGACTTTCATGTACATAAATATTTAATGCTCGTTATACATATTAC
CCTTTAATCAGG

Kunene
------------------------------------------------------------
------------------------------------------------------------
------------------------------------------------------------
--------CCCGAATGACAAACGGACCAGCCAAAAACCACGAGCACCATTACTTTTCCCC
AAACAAAAAGATAATATGTACCACCCCCC-AGCTATGTATTATAAGGCATTCATTTATCT
GCCCCTAACACCCATCCACTAGTTTCTTATTAATCAGCATCTCACGTGAAATCATCATCC
ATTGTATCCATACTAACTATTACTAGTCTCAAGCCCATACCTGGACACGGTTCACATTTA
TTGCTCTTCTTAGAGACCTCTGGTTATCACTCTCACGTACCCATCTTGCTATTGCCTGGA
CATTCTTTCCTCTTCTTAGAGGCCTCAACCCGCACCGTATGGCTTCACTCATTCACGTCC
GTGATCGCGGCATCCTCTTTTT-CAATTGCTATTGGTTCTTTATTTTTTTGGGGAGATCT
CATCCACTACCCGGGGGCTTATATCTAAGATCATTAAATCAAGGTGGTGCATTTTCCTTG
CAGGACGGACCAGTTCGACTTTCATGTACATAAATATTTAATG-----------------
------------

MadagasCAA
------------------------------------------------------------
---ACATAACTCTACTCCTCCGGCCCCCAAAGCCGACATTCTTATTAAACTACTTCTTGA
GCTAAATCAGTCATCGTAGCTTAACTCACAAAAGCGTAACACTGAAAATGTTAATATGGA
CAAGGAGTCCCGAATGACAAACGGACCAACCAAAAACCACGAGCACCATTACTTTTCCCC
AAACAAAAAGATAATATGTACCACCCCCCCAGCTATGTATTATAAGGCATTCATTTATCT
GCCCCTAACACCCATCCACTAGTT-CTTATTAATCAGCATCTCACGTGAAATCATCATCC
ATTGTATCCATACTAACTATTACTAGTCTCAAGCCCATACCTGGACACGGTTCACATTTA
TTGCTCTTCTTAGAGACCTCTGGTTATCACTCTCACGTACCCATCTTGCTATTGCCTGGA
CATTCTTTCCTCTTCTTAGAGGCCTCAACCCGCACCATATGGCTTCACTCATTCACGTCC
GTGATCGCGGCATCCTCTTTTT-CAATTGCTATTGGTTCTTTATTTTTTTGGGGAGATCT
CATCCACTACCCGGGGGCTTATATCTAAGATCATTAAATCAAGGTGGTGCATTTTCCTTG
CAGGACGGACCAGTCCGACTTTCATGTACATAAATATTTAATGCTCGTTATACATATTAC
CCTTTAATTAGG

MadagasCAB
------------------------------------------------------------
---ACATAACTCTACTCCTCCGGCCCCCAAAGCCGACATTCTTATTAAACTACTTCTTGA
GCTAAATCAGTCATCGTAGCTTAACTCACAAAAGCGTAACACTGAAAATGTTAATATGGA
CAAGGAGTCCCGAATGACAAACGGACCAACCAAAAACCACGAACACCATTACTTTTCCCC
AAACAAAAAGATAATATGTACCACCCCCCCAGCTATGTATTATAAGGCATTCATTTATCT
GCCCCTAACACCCATCCACTAGTT-CTTATTAATCAGCATCTCACGTGAAATCATCATCC
ATTGTATCCATACTAACTATTACTAGTCTCAAGCCCATACCTGGACACGGTTCACATTTA
TTGCTCTTCTTAGAGACCTCTGGTTATCACTCTCACGTACCCATCTTGCTATTGCCTGGA
CATTCTTTCCTCTTCTTAGAGGCCTCAACCCGCACCATATGGCTTCACTCATTCACGTCC
GTGATCGCGGCATCCTCTTTTT-CAATTGCTATTGGTTCTTTATTTTTTTGGGGAGATCT
CATCCACTACCCGGGGGCTTATATCTAAGATCATTAAATCAAGGTGGTGCATTTTCCTTG
CAGGACGGACCAGTCCGACTTTCATGTACATAAATATTTAATGCTCGTTATACATATTAC
CCTTTAATTAGG

Madagascar
------------------------------------------------------------
------------------------------------------------------------
------------------------------------------------TGTTAATATGGA
CAAGGAGTCCCGAATGACAAACGGACCAACCAAAAACCACGAGCACCATTACTTTTCCCC
AAACAAAAAGATAATATGTACCACCCCCCCAGCTATGTATTATAAGGCATTCATTTATCT
GCCCCTAACACCCATCCACTAGTT-CTTATTAATCAGCATCTCACGTGAAATCATCATCC
ATTGTATCCATACTAACTATTACTAGTCTCAAGCCCATACCTGGACACGGTTCACATTTA
TTGCTCTTCTTAGAGACCTCTGGTTATCACTCTCACGTACCCATCTTGCTATTGCCTGGA
CATTCTTTCCTCTTCTTAGAGGCCTCAACCCGCACCATATGGCTTCACTCATTCACGTCC
GTGATCGCGGCATCCTCTTTTT-CAATTGCTATTGGTTCTTTATTTTTTTGGGGAGATCT
CATCCACTACCCGGGGGCTTATATCTAAGATCATTAAATCAAGGTGGTGCATTTTCCTTG
CAGGACGGACCAGTCCGACTTTCATGTACATAAATATTTAATGCTCGTTATACATATTAC
CCTTTAATTAGG

MadagasCNW
------------------------------------------------------------
--GACATAACTCTACTCCTCCGGCCCCCAAAGCCGACATTCTTATTAAACTACTTCTTGA
GCTAAATCAGTCATCGTAGCTTAACTCACAAAAGCGTAACACTGAAAATGTTAATATGGA
CAAGGAGTCCCGAATGACAAACGGACCAACCAAAAACCACGAGCACCATTACTTTTCCCC
AAACAAAAAGATAATATGTACCACCCCCCCAGCTATGTATTATAAGGCATTCATTTATCT
GCCCCTAACACCCATCCACTAGTT-CTTATTAATCAGCATCTCACGTGAAATCATCATCC
ATTGTATCCATACTAACTATTACTAGTCTCAAGCCCATACCTGGACACGGTTCACATTTA
TTGCTCTTCTTAGAGACCTCTGGTTATCACTCTCACGTACCCATCTTGCTATTGCCTGGA
CATTCTTTCCTCTTCTTAGAGGCCTCAACCCGCACCATATGGCTTCACTCATTCACGTCC
GTGATCGCGGCATCCTCTTTTT-CAATTGCTATTGGTTCTTTATTTTTTTGGGGAGATCT
CATCCACTACCCGGGGGCTTATATCTAAGATCATTAAATCAAGGTGGTGCATTTTCCTTG
CAGGACGGACCAGTCCGACTTTCATGTACATAAATATTTAATGCTCGTTATACATATTAC
CCTTTAATTAGG

MadagasCSE
------------------------------------------------------------
--GACATAACTCTACTCCTCCGGCCCCCAAAGCCGACATTCTTATTAAACTACTTCTTGA
GCTAAATCAGTCATCGTAGCTTAACTCACAAAAGCGTAACACTGAAAATGTTAATATGGA
CAAGGAGTCCCGAATGACAAACGGACCAACCAAAAACCACGAGCACCATTACTTTTCCCC
AAACAAAAAGATAATATGTACCACCCCCCCAGCTATGTATTATAAGGCATTCATTTATCT
GCCCCTAACACCCATCCACTAGTT-CTTATTAATCAGCATCTCACGTGAAATCATCATCC
ATTGTATCCATACTAACTATTACTAGTCTCAAGCCCATACCTGGACACGGTTCACATTTA
TTGCTCTTCTTAGAGACCTCTGGTTATCACTCTCACGTACCCATCTTGCTATTGCCTGGA
CATTCTTTCCTCTTCTTAGAGGCCTCAACCCGCACCATATGGCTTCACTCATTCACGTCC
GTGATCGCGGCATCCTCTTTTT-CAATTGCTATTGGTTCTTTATTTTTTTGGGGAGATCT
CATCCACTACCCGGGGGCTTATATCTAAGATCATTAAATCAAGGTGGTGCATTTTCCTTG
CAGGACGGACCAGTCCGACTTTCATGTACATAAATATTTAATGCTCGTTATACATATTAC
CCTTTAATTAGG

MALAWI
------------------------------------------------------------
------------------------------------------------------------
------------------------------------------------TGTTAATATGGA
CAAGGAGTCCCGAATGACAAACGGACCAACCAAAAACCACGAGCACCATTACTTTTCCCC
AAACAAAAAGATAATATGTACCACCCCCC-AGCTATGTATTATAAGGCATTCATTTATCT
GCCCCTAACACCCATCCACTAGTT-CTTATTAATCAGCATCTCACGTGAAATCATCATCC
ATTGTATCCATACTAACTATTACTAGTCTCAAGCCCATACCTGGACACGGTTCACATTTA
TTGCTCTTCTTAGAGACCTCTGGTTATCACTCTCACGTACCCATCTTGCTATTGCCTGGA
CATTCTTTCCTCTTCTTAGAGGCCTCAACCCGCACCATATGGCTTCACTCATTCACGTCC
GTGATCGCGGCATCCTCTTTTT-CAATTGCTATTGGTTCTTTATTTTTTTGGGGAGATCT
CATCCACTACCCGGGGGCTTATATCTAAGATCATTAAATCAAGGTGGTGCATTTTCCTTG
CAGGACGGACCAGTCCGACTTTCATGTACATAAATATTTAATGCTCGTTATACATATTAC
CCTTT-------

Malawi_1
------------------------------------------------------------
------------------------------------------------------------
------------------------------------------------------------
--------CCCGAATGACAAACGGACCAACCAAAAACCACGAGCACCATTACTTTTCCCC
AAACAAAAAGATAATATGTACCACCCCCCCAGCTATGTATTATAAGGCATTCATTTATCT
GCCCCTAACACCCATCCACTAGTT-CTTATTAATCAGCATCTCACGTGAAATCATCATCC
ATTGTATCCATACTAACTATTACTAGTCTCAAGCCCATACCTGGACACGGCTCACATTTA
TTGCTCTTCTTAGAGACCTCTGGTTATCACTCTCACGTACCCATCTTGCTATTGCCTGGA
CATTCTTTCCTCTTCTTAGAGGCCTCAACCCGCACCATATGGCTTCACTCATTCACGTCC
GTGATCGCGGCATCCTCTTTTT-CAATTGCTATTGGTTCTTTATTTTTTTGGGGAGATCT
CATCCACTACCCGGGGGCTTATATCTAAGATCATTAAATCAAGGTGGTGCATTTTCCTTG
CAGGACGGGCCAGTCCGACTTTCATGTACATAAATATTTAATG-----------------
------------

Malawi_2
------------------------------------------------------------
------------------------------------------------------------
------------------------------------------------------------
--------CCCGAATGACAAACGGACCAACCAAAAACCACGAACACCATTACTTTTCCCC
AAACAAAAAGATAATATGTACCACCCCCCCAGCTATGTATTATAAGGCATTCATTTATCT
GCCCCTAACACCCATCCACTAGTT-CTTATTAATCAGCATCTCACGTGAAATCATCATCC
ATTGTATCCATACTAACTATTACTAGTCTCAAGCCCATACCTGGACACGGTTCACATTTA
TTGCTCTTCTTAGAGACCTCTGGTTATCACTCTCACGTACCCATCTTGCTATTGCCTGGA
CATTCTTTCCTCTTCTTAGAGGCCTCAACCCGCACCATATGGCTTTACTCATTCACGTCC
GTGATCGCGGCATCCTCTTTTT-CAATTGCTATTGGTTCTTTATTTTTTTGGGGAGATCT
CATCCACTACCCGGGGGCTTATATCTAAGATCATTAAATCAAGGTGGTGCATTTTCCTTG
CAGGACGGACCAGTCCGACTTTCATGTACATAAATATTTAATG-----------------
------------

Malawi_3
------------------------------------------------------------
------------------------------------------------------------
------------------------------------------------------------
--------CCCGAATGACAAACGGACCAACCAAAAACCACGAGCACCATTACTTTTCCCC
AAACAAAAAGATAATATGTACCACCCCCCCAGCTATGTATTATAAGGCATTCATTTATCT
GCCCCTAACACCCATCCACTAGTT-CTTATTAATCAGCATCTCACGTGAAATCATCATCC
ATTGTATCCATACTAACTATTACTAGTCTCAAGCCCATACCTGGACACGGTTCACATTTA
TTGCTCTTCTTAGAGACCTCTGGTTATCACTCTCACGTACCCATCTTGCTATTGCCTGGA
CATTCTTTCCTCTTCTTAGAGGCCTCAACCCGCACCATATGGCTTCACTCATTCACGTCC
GTGATCGCGGCATCCTCTTTTT-CAATTGCTATTGGTTCTTTATTTTTTTGGGGAGATCT
CATCCACTACCCGGGGGCTTATATCTAAGATCATTAAATCAAGGTGGTGCATTTTCCTTG
CAGGACGGACCAGTCCGACTTTCATGTACATAAATATTTAATG-----------------
------------

Malawi_4
------------------------------------------------------------
------------------------------------------------------------
------------------------------------------------------------
--------CCCGAATGACAAACGGACCAACCAAAAACCACGAACACCATTACTTTTCCCC
AAACAAAAAGATAATATGTACCACCCCCCCAGCTATGTATTATAAGGCATTCATTTATCT
GCCCCTAACACCCATCCACTAGTT-CTTATTAATCAGCATCTCACGTGAAATCATCATCC
ATTGTATCCATACTAACTATTACTAGTCTCAAGCCCATACCTGGACACGGTTCACATTTA
TTGCTCTTCTTAGAGACCTCTGGTTATCACTCTCACGTACCCATCTTGCTATTGCCTGGA
CATTCTTTCCTCTTCTTAGAGGCCTCAACCCGCACCATATGGCTTCACTCATTCACGTCC
GTGATCGCGGCATCCTCTTTTT-CAATTGCTATTGGTTCTTTATTTTTTTGGGGAGATCT
CATCCACTACCCGGGGGCTTATATCTAAGATCATTAAATCAAGGTGGTGCATTTTCCTTG
CAGGACGGACCAGTCCGACTTTCATGTACATAAATATTTAATG-----------------
------------

Mauritania
------------------------------------------------------------
------------------------------------------------------------
------------------------------------------------TGTTAATATGGA
CAAGGAGTCCCGAATGACAATCAG-ACAACCAAAAACCACGATCACTATTACTCTTCCCT
AAACAAAAAGATAATATGTACCACCCCCC-AGCTATGTATTATAAGGCATTCATTTATCT
GCCCCTAACACCCATCCACTAGTT-CTTATTAATCAGCATCTCACGTGAAATCACCATCC
ATTGTATCCATACTAACTATTACTAGTCTCAAGCCCATACCTGGACACGGTTCACATTTA
TTGCTCTTCTTAGAGACCTCTGGTTATCACTCTCACGTACCCATCTTGCTATTGCCTGGA
CATTCTTTCCTCTTCTTAGAGGCCTCAACCCGCACCATATGGCTTCACTCATTTAAATCC
GTGATCGCGGCATCCCATTTTT-CAATTGCTATTGGTTCTTTATTTTTTTGGGGGGATCT
CATCCACTACCCGGGGGCTTATATCTAAAGTCATCAAATTAAGGTGGTGCATCTTCCTTG
CAGGACGGACCAGTCCGACTTTCATGTACATAAATATTTAATGCTCGTTATACATATTAC
CCTTATAATTAG

Nasser_B
------------------------------------------------------------
------------------------------------------------------------
------------------------------------------------TGTTAATATGGA
CAAGGAGTCCCGAATGACAAACGGACCAGCCAAAAACCACGAGCACCATTACTTTTCCCC
AAACAAAAAGATAATATGTACCACCCCCC-AGCTATGTATTATAAGGCATTCATTTATCT
GCCCCTAACACCCATCCACTAGTT-CTTATTAATCAGCATCTCACGTGAAATCACCATCC
ATTGTATCCATACTAACTATTACTAGTCTCAAGCCCATACCTGGACACGGTTCACATTCA
TTGCTCTTCTTAGAGACCTCTGGTTATCACTCTCACGTACCCATCTTGCTATTGCCTGGA
CATTCTTTCCTCTTCTTAGAGGCCTCAACCCGCACCGTATGGCTTCACTCATTCACGTCC
GTGATCGCGGCATCCCCTTTTT-CAATTGCTATTGGTTCTTTATTTTTTTGGGGAGATCT
CATCCACTACCCGGGGGCTTATATCTAAAATCATTAAATCAAGGTGGTGCATTTTCTTTG
CAGGACGGACCAGTTCGGCTTTCATGTACATAAATATTTAATGCTCGTTATACATATTAC
CCTTTAATTAGG

Nasser_C
------------------------------------------------------------
------------------------------------------------------------
------------------------------------------------TGTTAATATGGA
CAAGGAGTCCCGAATGACAAACGGACCAGCCAAAAACCACGAGCACCATTACTTTTCCCC
AAACAAAAAGATAATATGTACCACCCCCC-AGCTATGTATTATAAGGCATTCATTTATCT
GCCCCTAACACCCATCCACTAGTT-CTTATTAATCAGCATCTCACGTGAAATCACCATCC
ATTGTATCCATACTAACTATTACTAGTCTCAAGCCCATACCTGGACACGGTTCACATTCA
TTGCTCTTCTTAGAGACCTCTGGTTATCACTCTCACGTACCCATCTTGCTATTGCCTGGA
CATTCTTTCCTCTTCTTAGAGGCCTCAACCCGCACCGTATGGCTTCACTCATTCACGTCC
GTGATCGCGGCATCCCCTTTTT-CAATTGCTATTGGTTCTTTATTTTTTTGGGGAGATCT
CATCCACTACCCGGGGGCTTATATCTAAAATCATTAAATCAAGGTGGTGCATTTCCTTTG
CAGGACGGACCAGTTCGGCTTTCATGTACATAAATATTTAATGCTCGTTATACA------
------------

Nasser_D
------------------------------------------------------------
------------------------------------------------------------
------------------------------------------------TGTTAATATGGA
CAAGGAGTCCCGAATGACAAACGGACCAGCCAAAAACCACGAGCACCATTACTTTTCCCC
AAACAAAAAGATAATATGTACCACCCCCC-AGCTATGTATTATAAGGCATTCATTTATCT
GCCCCTAACACCCATCCACTAGTT-CTTATTAATCAGCATCTCACGTGAAATCACCATCC
ATTGTATCCATACTAACTATTACTAGTCTCAAGCCCATACCTGGACACGGTTCACATTCA
TTGCTCTTCTTAGAGACCTCTGGTTATCACTCTCACGTACCCATCTTGCTATTGCCTGGA
CATTCTTTCCTCTTCTTAGAGGCCTCAACCCGCACCGTATGGCTTCACTCATTCACGTCC
GTGATCGCGGCATCCCCTTTTT-CAATTGCTATTGGTTCTTTATTTTTTTGGGGAGATCT
CATCCACTACCCGGGGGCTTATATCTAAAATCATTAAATCAAGGTGGTGCATTTTCTTTG
CAGGACGGACCAGTTCGGCTTTCATGTACATAAATATTTAATGCTCGTTATACATATTAC
CCTTTAATTA--

Nigeria
------------------------------------------------------------
------------------------------------------------------------
------------------------------------------------TGTTAATATGGA
CAAGGAGTCCCGAATGACAATCAG-ACAACCAAAAACCACGATCACTATTACTCTTCCCT
AAACAAAAAGATAATATGTACCACCCCCC-AGCTATGTATTATAAGGCATTCATTTATCT
GCCCCTAACACCCATCCACTAGTT-CTTATTAATCAGCATCTCACGTGAAATCACCATCC
ATTGCATCCATACTAACTATTACTAGTCTCAAGCCCATACCTGGACACGGTTCACATTTA
TTGCTCTTCTTAGAGACCTCTGGTTATCACTCTCACGTACCCATCTTGCTATTGCCTGGA
CATTCTTTCCTCTTCTTAGAGGCCTCAACCCGCACCATATGGCTTCACTCATTTAAATCC
GTGATCGCGGCATCCCATTTTT-CAATTGCTATTGGTTCTTTATTTTTTTGGGGGGATCT
CATCCACTACCCGGGGGCTTATATCTAAAGTCATCAAATTAAGGTGGTGCATCTTCCTTG
CAGGACGGACCAGTCCGACTTTCATGTACATAAATATTTAATGCTCGTTATAC-------
------------

Okavango_1
------------------------------------------------------------
------------------------------------------------------------
------------------------------------------------------------
--------CCCGAATGACAAACGGACCAGCCAAAAACCACGAGCACCATTACTTTTCCCC
AAACAAAAAGATAATATGTACCACCCCCCCAGCTATGTATTATAAGGCATTCATTTATCT
GCCCCTAACACCCATCCACTAGTT-CTTATTAATCAGCATCTCACGTGAAATCATCATCC
ATTGTATCCATACTAACTATTACTAGTCTCAAGCCCATACCTGGACACGGTTCACATTTA
TTGCTCTTCTTAGAGACCTCTGGTTATCACTCTCACGTACCCATCTTGCTATTGCCTGGA
CATTCTTTCCTCTTCTTAGAGGCCTCAACCCGCACCGTATGGCTTCACTCATTCACGTCC
GTGATCGCGGCATCCTCTTTTT-CAATTGCTATTGGTTCTTTATTTTTTTGGGGAGATCT
CATCCACTACCCGGGGGCTTATATCTAAGATCATTAAATCAAGGTGGTGCATTTTCCTTG
CAGGACGGACCAGTTCGACTTTCATGTACATAAATATTTAATG-----------------
------------

Okavango_2
------------------------------------------------------------
------------------------------------------------------------
------------------------------------------------------------
--------CCCGAATGACAAACGGACCAGCCAAAAACCACGAGCACCATTACTTTTCCCC
AAACAAAAAGATAATATGTACCACCCCCC-AGCTATGTATTATAAGGCATTCATTTATCT
GCCCCTAACACCCATCCACTAGTT-CTTATTAATCAGCATCTCACGTGAAATCATCATCC
ATTGTATCCATACTAACTATTACTAGTCTCAAGCCCATACCTGGACACGGTTCACATTTA
TTGCTCTTCTTAGAGACCTCTGGTTATCACTCTCACGTACCCATCTTGCTATTGCCTGGA
CATTCTTTCCTCTTCTTAGAGGCCTCAACCCGCACCGTATGGCTTCACTCATTCACGTCC
GTGATCGCGGCATCCTCTTTTT-CAATTGCTATTGGTTCTTTATTTTTTTGGGGAGATCT
CATCCACTACCCGGGGGCTTATATCTA-GATCATTAAATCAAGGTGGTGCATTTTCCTTG
CAGGACGGACCAGTTCGACTTTCATGTACATAAATATTTAATG-----------------
------------

Otjiwarongo_Crocodile_Ranch_1
------------------------------------------------------------
------------------------------------------------------------
------------------------------------------------------------
--------CCCGAATGACAAACGGACCAGCCAAAAACCACGAGCACCATTACTTTTCCCC
AAACAAAAAGATAATATGTACCACCCCCC-AGCTATGTATTATAAGGCATTCATTTATCT
GCCCCTAACACCCATCCACTAGTT-CTTATTAATCAGCATCTCACGTGAAATCATCATCC
ATTGTATCCATACTAACTATTACTAGTCTCAAGCCCATACCTGGACACGGTTCACATTTA
TTGCTCTTCTTAGAGACCTCTGGTTATCACTCTCACGTACCCATCTTGCTATTGCCTGGA
CATTCTTTCCTCTTCTTAGAGGCCTCAACCCGCACCGTATGGCTTCACTCATTCACGTCC
GTGATCGCGGCATCCTCTTTTT-CAATTGCTATTGGTTCTTTATTTTTTTGGGGAGATCT
CATCCACTACCCGGGGGCTTATATCTAAGATCATTAAATCAAGGTGGTGCATTTTCCTTG
CAGGACGGACCAGTTCGACTTTCATGTACATAAATATTTAATG-----------------
------------

Otjiwarongo_Crocodile_Ranch_2
------------------------------------------------------------
------------------------------------------------------------
------------------------------------------------------------
--------CCCGAATGACAAACGGACCAGCCAAAAACCACGAGCACCATTACTTTTCCCC
AAACAAAAAGATAATATGTACCACCCCCC-AGCTATGTATTATAAGGCATTCATTTATCT
GCCCCTAACACCCATCCACTAGTT-CTTATTAATCAGCATCTCACGTGAAATCATCATCC
ATTGTATCCATACTAACTATTACTAGTCTCAAGCCCATACCTGGACACGGTTCACATTTA
TTGCTCTTCTTAGAGACCTCTGGTTATCACTCTCACGTACCCATCTTGCTATTGCCTGGA
CATTCTTTCCTCTTCTTAGAGGCCTCAACCCGCACCGTATGGCTTCACTCATTCACGTCC
GTGATCGCGGCATCCTCTTTTT-CAATTGCTATTGGTTCTTTATTTTTTTGGGGAGATCT
CATCCACTACCCGGGGGCTTATATCTAAGATCATTAAATCAAGGTGGTGCATTTTCCTTG
CAGGACGGACCAGTCCGACTTTCATGTACATAAATATTTAATG-----------------
------------

R_Congo
------------------------------------------------------------
------------------------------------------------------------
------------------------------------------------TGTTAATATGGA
CAAGGAGGCCCGAATGACAATCAGGACAACCAAAAACCACGACCACTATTACTCTTCCCT
AAACAAAAAGATAATATGTACCACCCCCC-AGCTATGTATTATAAGGCATTCATTTATCT
GCCCCTAACACCCATCCACTAGTT-CTTATTAATCAGCATCTCACGTGAAATCACCATCC
ATTGTATCCATACTAACTATTACTAGTCTCAAGCCCATACCTGGACACGGTTCACATTTA
TTGCTCTTCTTAGAGACCTCTGGTTATCACTCTCACGTACCCATCTTGCTATTGCCTGGA
CATTCTTTCCTCTTCTTAGAGGCCTCAACCCGCACCATATGGCTTCACTCATTTAAATCC
GTGATCGCGGCATCCCATTTTT-CAATTGCTATTGGTTCTTTATTTTTTTGGGGGGATCT
CATCCACTACCCGGGGGCTTATATCTAAAGTCATCAAATTAAGGTGGTGCATCTTCCTTG
CAGGACGGACCAGTCCGACTTTCATGTACATAAATATTTAATGCTCGTTATAC-------
------------

South_Africa
------------------------------------------------------------
-------AACTCTACTCCTCCGGCCCCCAAAGCCGACATTCTTATTAAACTACTTCTTGA
GCTAAATCAGTCATCGTAGCTTAACTCACAAAAGCGTAACACTGAAAATGTTAATATGGA
CAAGGAGTCCCGAATGACAAACGGACCAACCAAAAACCACGAACACCATTACTTTTCCCC
AAACAAAAAGATAATATGTACCACCCCCCCAGCTATGTATTATAAGGCATTCATTTATCT
GCCCCTAACACCCATCCACTAGTT-CTTATTAATCAGCATCTCACGTGAAATCATCATCC
ATTGTATCCATACTAACTATTACTAGTCTCAAGCCCATACCTGGACACGGTTCACATTTA
TTGCTCTTCTTAGAGACCTCTGGTTATCACTCTCACGTACCCATCTTGCTATTGCCTGGA
CATTCTTTCCTCTTCTTAGAGGCCTCAACCCGCACCATATGGCTTCACTCATTCACGTCC
GTGATCGCGGCATCCTCTTTTT-CAATTGCTATTGGTTCTTTATTTTTTTGGGGAGATCT
CATCCACTACCCGGGGGCTTATATCTAAGATCATTAAATCAAGGTGGTGCATTTTCCTTG
CAGGACGGACCAGTCCGACTTTCATGTACATAAATATTTAATGCTCGTTATACATATTAC
CCTTTAATTAGG

SA87_F_
------------------------------------------------------------
------------------------------------------------------------
------------------------------------------------------------
------GTCCCGAATGACAAACGGACCAACCAAAAACCACGAGCACCATTACTTTTCCCC
AAACAAAAAGATAATATGTACCACCCCCC-AGCTATGTATTATAAGGCATTCATTTATCT
GCCCCTAACACCCATCCACTAGTT-CTTATTAATCAGCATCTCACGTGAAATCATCATCC
ATTGTATCCATACTAACTATTACTAGTCTCAGGCCCATACCTGGACACGGTTCACATTTA
TTGCTCTTCTTAGAGACCTCTGGTTATCACTCTCACGTACCCATCTTGCTATTGCCTGGA
CATTCTTTCCTCTTCTTAGAGGCCTCAACCCGCACCGTATGGCTTCACTCATTCACGTCC
GTGATCGCGGCATCCTCTTTTTTCAATTGCTATTGGTTCTTTATTTTTTTGGGGAGATCT
CATCCACTACCCGGGGGCTTATATCTAAGATCATTAAATCAAGGTGGTGCATTTTCCTTG
CAGGACGGACCAGTTCGGCTTTCATGTA--------------------------------
------------

SA86_F_
------------------------------------------------------------
------------------------------------------------------------
------------------------------------------------------------
----GAGTCCCGAATGACAAACGGACCAACCAAAAACCACGAGCACCATTACTTTTCCCC
AAACAAAAAGATAATATGTACCACCCCCC-AGCTATGTATTATAAGGCATTCATTTATCT
GCCCCTAACACCCATCCACTAGTT-CTTATTAATCAGCATCTCACGTGAAATCATCATCC
ATTGTATCCATACTAACTATTACTAGTCTCAGGCCCATACCTGGACACGGTTCACATTTA
TTGCTCTTCTTAGAGACCTCTGGTTATCACTCTCACGTACCCATCTTGCTATTGCCTGGA
CATTCTTTCCTCTTCTTAGAGGCCTCAACCCGCACCGTATGGCTTCACTCATTCACGTCC
GTGATCGCGGCATCCTCTTTTTTCAATTGCTATTGGTTCTTTATTTTTTTGGGGAGATCT
CATCCACTACCCGGGGGCTTATATCTAAGATCATTAAATCAAGGTGGTGCATTTTCCTTG
CAGGACGGACCAGTTCGGCTTTCATG----------------------------------
------------

SA85_F_
------------------------------------------------------------
------------------------------------------------------------
------------------------------------------------------------
----GAGTCCCGAATGACAAACGGACCAACCAAAAACCACGAGCACCATTACTTTTCCCC
AAACAAAAAGATAATATGTACCACCCCCC-AGCTATGTATTATAAGGCATTCATTTATCT
GCCCCTAACACCCATCCACTAGTT-CTTATTAATCAGCATCTCACGTGAAATCATCATCC
ATTGTATCCATACTAACTATTACTAGTCTCAGGCCCATACCTGGACACGGTTCACATTTA
TTGCTCTTCTTAGAGACCTCTGGTTATCACTCTCACGTACCCATCTTGCTATTGCCTGGA
CATTCTTTCCTCTTCTTAGAGGCCTCAACCCGCACCGTATGGCTTCACTCATTCACGTCC
GTGATCGCGGCATCCTCTTTTTTCAATTGCTATTGGTTCTTTATTTTTTTGGGGAGATCT
CATCCACTACCCGGGGGCTTATATCTAAGATCATTAAATCAAGGTGGTGCATTTTCCTTG
CAGGACGGACCAGTTCGGCTTTCATG----------------------------------
------------

SA84_F_
------------------------------------------------------------
------------------------------------------------------------
------------------------------------------------------------
-----AGTCCCGAATGACAAACGGACCAACCAAAAACCACGAACACCATTACTTTTCCCC
AAACAAAAAGATAATATGTACCACCCCCCCAGCTATGTATTATAAGGCATTCATTTATCT
GCCCCTAACACCCATCCACTAGTT-CTTATTAATCAGCATCTCACGTGAAATCATCATCC
ATTGTATCCATACTAACTATTACTAGTCTCAAGCCCATACCTGGACACGGTTCACATTTA
TTGCTCTTCTTAGAGACCTCTGGTTATCACTCTCACGTACCCATCTTGCTATTGCCTGGA
CATTCTTTCCTCTTCTTAGAGGCCTCAACCCGCACCATATGGCTTCACTCATTCACGTCC
GTGATCGCGGCATCCTCTTTTT-CAATTGCTATTGGTTCTTTATTTTTTTGGGGAGATCT
CATCCACTACCCGGGGGCTTATATCTAAGATCATTAAATCAAGGTGGTGCATTTTCCTTG
CAGGACGGACCAGTCCGACTTTCATGT---------------------------------
------------

SA82_F_
------------------------------------------------------------
------------------------------------------------------------
------------------------------------------------------------
-------TCCCGAATGACAAACGGACCAACCAAAAACCACGAACACCATTACTTTCCCCC
AAACAAAAAGATAATATGTACCACCCCCCCAGCTATGTATTATAAGGCATTCATTTATCT
GCCCCTAACACCCATCCACTAGTT-CTTATTAATCAGCATCTCACGTGAAATCATCATCC
ATTGTATCCATACTAACTATTACTAGTCTCAAGCCCATACCTGGACACGGTTCACATTTA
TTGCTCTTCTTAGAGACCTCTGGTTATCACTCTCACGTACCCATCTTGCTATTGCCTGGA
CATTCTTTCCTCTTCTTAGAGGCCTCAACCCGCACCATATGGCTTCACTCATTCACGTCC
GTGATCGCGGCATCCTCTTTTT-CAATTGCTATTGGTTCTTTATTTTTTTGGGGAGATCT
CATCCACTACCCGGGGGCTTATATCTAAGATCATTAAATCAAGGTGGTGCATTTTCCTTG
CAGGACGGACCAGTCCGACTTTCATGTAC-------------------------------
------------

SA81_F_
------------------------------------------------------------
------------------------------------------------------------
------------------------------------------------------------
-------TCCCGAATGACAAACGGACCAACCAAAAACCACGAACACCATTACTTTTCCCC
AAACAAAAAGATAATATGTACCACCCCCCCAGCTATGTATTATAAGGCATTCATTTATCT
GCCCCTAACACCCATCCACTAGTT-CTTATTAATCAGCATCTCACGTGAAATCATCATCC
ATTGTATCCATACTAACTATTACTAGTCTCAAGCCCATACCTGGACACGGTTCACATTTA
TTGCTCTTCTTAGAGACCTCTGGTTATCACTCTCACGTACCCATCTTGCTATTGCCTGGA
CATTCTTTCCTCTTCTTAGAGGCCTCAACCCGCACCATATGGCTTCACTCATTCACGTCC
GTGATCGCGGCATCCTCTTTTT-CAATTGCTATTGGTTCTTTATTTTTTTGGGGAGATCT
CATCCACTACCCGGGGGCTTATATCTAAGATCATTAAATCAAGGTGGTGCATTTTCCTTG
CAGGACGGACCAGTCCGACTTTCATGTAC-------------------------------
------------

SA80_F_
------------------------------------------------------------
------------------------------------------------------------
------------------------------------------------------------
----GAGTCCCGAATGACAAACGGACCAACCAAAAACCACGAGCACCATTACTTTTCCCC
AAACAAAAAGATAATATGTACCACCCCCCCAGCTATGTATTATAAGGCATTCATTTATCT
GCCCCTAACACCCATCCACTAGTT-CTTATTAATCAGCATCTCACGTGAAATCATCATCC
ATTGTATCCATACTAACTATTACTAGTCTCAAGCCCATACCTGGACACGGTTCACATTTA
TTGCTCTTCTTAGAGACCTCTGGTTATCACTCTCACGTACCCATCTTGCTATTGCCTGGA
CATTCTTTCCTCTTCTTAGAGGCCTCAACCCGCACCATATGGCTTCACTCATTCACGTCC
GTGATCGCGGCATCCTCTTTTT-CAATTGCTATTGGTTCTTTATTTTTTTGGGGAGATCT
CATCCACTACCCGGGGGCTTATATCTAAGATCATTAAATCAAGGTGGTGCATTTTCCTTG
CAGGACGGACCAGTCCGACTTTCATG----------------------------------
------------

SA78_F_
------------------------------------------------------------
------------------------------------------------------------
------------------------------------------------------------
----GAGTCCCGAATGACAAACGGACCAACCAAAAACCACGAGCACCATTACTTTTCCCC
AAACAAAAAGATAATATGTACCACCCCCCCAGCTATGTATTATAAGGCATTCATTTATCT
GCCCCTAACACCCATCCACTAGTT-CTTATTAATCAGCATCTCACGTGAAATCATCATCC
ATTGTATCCATACTAACTATTACTAGTCTCAAGCCCATACCTGGACACGGTTCACATTTA
TTGCTCTTCTTAGAGACCTCTGGTTATCACTCTCACGTACCCATCTTGCTATTGCCTGGA
CATTCTTTCCTCTTCTTAGAGGCCTCAACCCGCACCATATGGCTTCACTCATTCACGTCC
GTGATCGCGGCATCCTCTTTTT-CAATTGCTATTGGTTCTTTATTTTTTTGGGGAGATCT
CATCCACTACCCGGGGGCTTATATCTAAGATCATTAAATCAAGGTGGTGCATTTTCCTTG
CAGGACGGACCAGTCCGACTTTCATG----------------------------------
------------

SA76_F_
------------------------------------------------------------
------------------------------------------------------------
------------------------------------------------------------
-----------GAATGACAAACGGACCAACCAAAAACCACGAGCACCATTACTTTTCCCC
AAACAAAAAGATAATATGTACCACCCCCC-AGCTATGTATTATAAGGCATTCATTTATCT
GCCCCTAACACCCATCCACTAGTT-CTTATTAATCAGCATCTCACGTGAAATCATCATCC
ATTGTATCCATACTAACTATTACTAGTCTCAGGCCCATACCTGGACACGGTTCACATTTA
TTGCTCTTCTTAGAGACCTCTGGTTATCACTCTCACGTACCCATCTTGCTATTGCCTGGA
CATTCTTTCCTCTTCTTAGAGGCCTCAACCCGCACCGTATGGCTTCACTCATTCACGTCC
GTGATCGCGGCATCCTCTTTTTTCAATTGCTATTGGTTCTTTATTTTTTTGGGGAGATCT
CATCCACTACCCGGGGGCTTATATCTAAGATCATTAAATCAAGGTGGTGCATTTTCCTTG
CAGGACGGACCAGTTCGGCTTTCATGTACATA----------------------------
------------

SA75_F_
------------------------------------------------------------
------------------------------------------------------------
------------------------------------------------------------
-----AGTCCCGAATGACAAACGGACCAACCAAAAACCACGAGCACCATTACTTTTCCCC
AAACAAAAAGATAATATGTACCACCCCCCCAGCTATGTATTATAAGGCATTCATTTATCT
GCCCCTAACACCCATCCACTAGTT-CTTATTAATCAGCATCTCACGTGAAATCATCATCC
ATTGTATCCATACTAACTATTACTAGTCTCAAGCCCATACCTGGACACGGTTCACATTTA
TTGCTCTTCTTAGAGACCTCTGGTTATCACTCTCACGTACCCATCTTGCTATTGCCTGGA
CATTCTTTCCTCTTCTTAGAGGCCTCAACCCGCACCATATGGCTTCACTCATTCACGTCC
GTGATCGCGGCATCCTCTTTTT-CAATTGCTATTGGTTCTTTATTTTTTTGGGGAGATCT
CATCCACTACCCGGGGGCTTATATCTAAGATCATTAAATCAAGGTGGTGCATTTTCCTTG
CAGGACGGACCAGTCCGACTTTCA------------------------------------
------------

SA74_F_
------------------------------------------------------------
------------------------------------------------------------
------------------------------------------------------------
-------TCCCGAATGACAAACGGACCAACCAAAAACCACGAACACCATTACTTTTCCCC
AAACAAAAAGATAATATGTACCACCCCCCCAGCTATGTATTATAAGGCATTCATTTATCT
GCCCCTAACACCCATCCACTAGTT-CTTATTAATCAGCATCTCACGTGAAATCATCATCC
ATTGTATCCATACTAACTATTACTAGTCTCAAGCCCATACCTGGACACGGTTCACATTTA
TTGCTCTTCTTAGAGACCTCTGGTTATCACTCTCACGTACCCATCTTGCTATTGCCTGGA
CATTCTTTCCTCTTCTTAGAGGCCTCAACCCGCACCATATGGCTTCACTCATTCACGTCC
GTGATCGCGGCATCCTCTTTTT-CAATTGCTATTGGTTCTTTATTTTTTTGGGGAGATCT
CATCCACTACCCGGGGGCTTATATCTAAGATCATTAAATCAAGGTGGTGCATTTTCCTTG
CAGGACGGACCAGTCCGACTTTCATGTAC-------------------------------
------------

SA72_F_
------------------------------------------------------------
------------------------------------------------------------
------------------------------------------------------------
---GGAGTCCCGAATGACAAACGGACCAACCAAAAACCACGAGCACCATTACTTTTCCCC
AAACAAAAAGATAATATGTACCACCCCCCCAGCTATGTATTATAAGGCATTCATTTATCT
GCCCCTAACACCCATCCACTAGTT-CTTATTAATCAGCATCTCACGTGAAATCATCATCC
ATTGTATCCATACTAACTATTACTAGTCTCAAGCCCATACCTGGACACGGTTCACATTTA
TTGCTCTTCTTAGAGACCTCTGGTTATCACTCTCACGTACCCATCTTGCTATTGCCTGGA
CATTCTTTCCTCTTCTTAGAGGCCTCAACCCGCACCATATGGCTTCACTCATTCACGTCC
GTGATCGCGGCATCCTCTTTTT-CAATTGCTATTGGTTCTTTATTTTTTTGGGGAGATCT
CATCCACTACCCGGGGGCTTATATCTAAGATCATTAAATCAAGGTGGTGCATTTTCCTTG
CAGGACGGACCAGTCCGACTTTCAT-----------------------------------
------------

SA_1
------------------------------------------------------------
------------------------------------------------------------
------------------------------------------------------------
----GAGTCCCGAATGACAAACGGACCAACCAAAAACCACGAGCACCATTACTTTTCCCC
AAACAAAAAGATAATATGTACCACCCCCC-AGCTATGTATTATAAGGCATTCATTTATCT
GCCCCTAACACCCATCCACTAGTT-CTTATTAATCAGCATCTCACGTGAAATCATCATCC
ATTGTATCCATACTAACTATTACTAGTCTCAGGCCCATACCTGGACACGGTTCACATTTA
TTGCTCTTCTTAGAGACCTCTGGTTATCACTCTCACGTACCCATCTTGCTATTGCCTGGA
CATTCTTTCCTCTTCTTAGAGGCCTCAACCCGCACCGTATGGCTTCACTCATTCACGTCC
GTGATCGCGGCATCCTCTTTTTTCAATTGCTATTGGTTCTTTATTTTTTTGGGGAGATCT
CATCCACTACCCGGGGGCTTATATCTAAGATCATTAAATCAAGGTGGTGCATTTTCCTTG
CAGGACGGACCAGTTCGGCTTTCATG----------------------------------
------------

SA_10
------------------------------------------------------------
------------------------------------------------------------
------------------------------------------------------------
----------CGAATGACAAACGGACCAACCAAAAACCACGAGCACCATTACTTTTCCCC
AAACAAAAAGATAATATGTACCACCCCCCCAGCTATGTATTATAAGGCATTCATTTATCT
GCCCCTAACACCCATCCACTAGTT-CTTATTAATCAGCATCTCACGTGAAATCATCATCC
ATTGTATCCATACTAACTATTACTAGTCTCAAGCCCATACCTGGACACGGTTCACATTTA
TTGCTCTTCTTAGAGACCTCTGGTTATCACTCTCACGTACCCATCTTGCTATTGCCTGGA
CATTCTTTCCTCTTCTTAGAGGCCTCAACCCGCACCATATGGCTTCACTCATTCACGTCC
GTGATCGCGGCATCCTCTTTTT-CAATTGCTATTGGTTCTTTATTTTTTTGGGGAGATCT
CATCCACTACCCGGGGGCTTATATCTAAGATCATTAAATCAAGGTGGTGCATTTTCCTTG
CAGGACGGACCAGTCCGACTTTCATGTACATA----------------------------
------------

SA_3
------------------------------------------------------------
------------------------------------------------------------
----------------------------------------------------------GA
CAAGGAGTCCCGAATGACAAACGGACCAACCAAAAACCACGAGCACCATTACTTTTCCCC
AAACAAAAAGATAATATGTACCACCCCCC-AGCTATGTATTATAAGGCATTCATTTATCT
GCCCCTAACACCCATCCACTAGTT-CTTATTAATCAGCATCTCACGTGAAATCATCATCC
ATTGTATCCATACTAACTATTACTAGTCTCAGGCCCATACCTGGACACGGTTCACATTTA
TTGCTCTTCTTAGAGACCTCTGGTTATCACTCTCACGTACCCATCTTGCTATTGCCTGGA
CATTCTTTCCTCTTCTTAGAGGCCTCAACCCGCACCGTATGGCTTCACTCATTCACGTCC
GTGATCGCGGCATCCTCTTTTTTCAATTGCTATTGGTTCTTTATTTTTTTGGGGAGATCT
CATCCACTACCCGGGGGCTTATATCTAAGATCATTAAATCAAGGTGGTGCATTTTCCTTG
CAGGACGGACCAGTTCGGCTT---------------------------------------
------------

SA_4
------------------------------------------------------------
------------------------------------------------------------
------------------------------------------------------------
----GAGTCCCGAATGACAAACGGACCAACCAAAAACCACGAGCACCATTACTTTTCCCC
AAACAAAAAGATAATATGTACCACCCCCCCAGCTATGTATTATAAGGCATTCATTTATCT
GCCCCTAACACCCATCCACTAGTT-CTTATTAATCAGCATCTCACGTGAAATCATCATCC
ATTGTATCCATACTAACTATTACTAGTCTCAAGCCCATACCTGGACACGGTTCACATTTA
TTGCTCTTCTTAGAGACCTCTGGTTATCACTCTCACGTACCCATCTTGCTATTGCCTGGA
CATTCTTTCCTCTTCTTAGAGGCCTCAACCCGCACCATATGGCTTCACTCATTCACGTCC
GTGATCGCGGCATCCTCTTTTT-CAATTGCTATTGGTTCTTTATTTTTTTGGGGAGATCT
CATCCACTACCCGGGGGCTTATATCTAAGATCATTAAATCAAGGTGGTGCATTTTCCTTG
CAGGACGGACCAGTCCGACTTTCAT-----------------------------------
------------

SA_5
------------------------------------------------------------
------------------------------------------------------------
------------------------------------------------------------
--------CCCGAATGACAAACGGACCAGCCAAAAACCACGAGCACCATTACTTTTCCCC
AAACAAAAAGATAATATGTACCACCCCCC-AGCTATGTATTATAAGGCATTCATTTATCT
GCCCCTAACACCCATCCACTAGTT-CTTATTAATCAGCATCTCACGTGAAATCATCATCC
ATTGTATCCATACTAACTATTACTAGTCTCAAGCCCATACCTGGACACGGTTCACATTTA
TTGCTCTTCTTAGAGACCTCTGGTTATCACTCTCACGTACCCATCTTGCTATTGCCTGGA
CATTCTTTCCTCTTCTTAGAGGCCTCAACCCGCACCGTATGGCTTCACTCATTCACGTCC
GTGATCGCGGCATCCTCTTTTT-CAATTGCTATTGGTTCTTTATTTTTTTGGGGAGATCT
CATCCACTACCCGGGGGCTTATATCTAAGATCATTAAATCAAGGTGGTGCATTTTCCTTG
CAGGACGGACCAGTTCGACTTTCATGTAC-------------------------------
------------

SA_6
------------------------------------------------------------
------------------------------------------------------------
------------------------------------------------------------
--AGGAGTCCCGAATGACAAACGGACCAACCAAAAACCACGAACACCATTACTTTTCCCC
AAACAAAAAGATAATATGTACCACCCCCCCAGCTATGTATTATAAGGCATTCATTTATCT
GCCCCTAACACCCATCCACTAGTT-CTTATTAATCAGCATCTCACGTGAAATCATCATCC
ATTGTATCCATACTAACTATTACTAGTCTCAAGCCCATACCTGGACACGGTTCACATTTA
TTGCTCTTCTTAGAGACCTCTGGTTATCACTCTCACGTACCCATCTTGCTATTGCCTGGA
CATTCTTTCCTCTTCTTAGAGGCCTCAACCCGCACCATATGGCTTCACTCATTCACGTCC
GTGATCGCGGCATCCTCTTTTT-CAATTGCTATTGGTTCTTTATTTTTTTGGGGAGATCT
CATCCACTACCCGGGGGCTTATATCTAAGATCATTAAATCAAGGTGGTGCATTTTCCTTG
CAGGACGGACCAGTCCGACTTTCATGTAC-------------------------------
------------

SA_7
------------------------------------------------------------
------------------------------------------------------------
------------------------------------------------------------
------GTCCCGAATGACAAACGGACCAACCAAAAACCACGAACACCATTACTTTCCCCC
AAACAAAAAGATAATATGTACCACCCCCCCAGCTATGTATTATAAGGCATTCATTTATCT
GCCCCTAACACCCATCCACTAGTT-CTTATTAATCAGCATCTCACGTGAAATCATCATCC
ATTGTATCCATACTAACTATTACTAGTCTCAAGCCCATACCTGGACACGGTTCACATTTA
TTGCTCTTCTTAGAGACCTCTGGTTATCACTCTCACGTACCCATCTTGCTATTGCCTGGA
CATTCTTTCCTCTTCTTAGAGGCCTCAACCCGCACCATATGGCTTCACTCATTCACGTCC
GTGATCGCGGCATCCTCTTTTT-CAATTGCTATTGGTTCTTTATTTTTTTGGGGAGATCT
CATCCACTACCCGGGGGCTTATATCTAAGATCATTAAATCAAGGTGGTGCATTTTCCTTG
CAGGACGGACCAGTCCGACTTTCATGTAC-------------------------------
------------

SA_8
------------------------------------------------------------
------------------------------------------------------------
------------------------------------------------------------
-----AGTCCCGAATGACAAACGGACCAGCCAAAAACCACGAGCACCATTACTTTTCCCC
AAACAAAAAGATAATATGTACCACCCCCC-AGCTATGTATTATAAGGCATTCATTTATCT
GCCCCTAACACCCATCCACTAGTT-CTTATTAATCAGCATCTCACGTGAAATCATCATCC
ATTGTATCCATACTAACTATTACTAGTCTCAAGCCCATACCTGGACACGGTTCACATTTA
TTGCTCTTCTTAGAGACCTCTGGTTATCACTCTCACGTACCCATCTTGCTATTGCCTGGA
CATTCTTTCCTCTTCTTAGAGGCCTCAACCCGCACCGTATGGCTTCACTCATTCACGTCC
GTGATCGCGGCATCCTCTTTTT-CAATTGCTATTGGTTCTTTATTTTTTTGGGGAGATCT
CATCCACTACCCGGGGGCTTATATCTAAGATCATTAAATCAAGGTGGTGCATTTTCCTTG
CAGGACGGACCAGTTCGACTTTCATGTA--------------------------------
------------

SA_9
------------------------------------------------------------
------------------------------------------------------------
------------------------------------------------------------
-----------GAATGACAAACGGACCAGCCAAAAACCACGAGCACCATTACTTTTCCCC
AAACAAAAAGATAATATGTACCACCCCCC-AGCTATGTATTATAAGGCATTCATTTATCT
GCCCCTAACACCCATCCACTAGTT-CTTATTAATCAGCATCTCACGTGAAATCATCATCC
ATTGTATCCATACTAACTATTACTAGTCTCAAGCCCATACCTGGACACGGTTCACATTTA
TTGCTCTTCTTAGAGACCTCTGGTTATCACTCTCACGTACCCATCTTGCTATTGCCTGGA
CATTCTTTCCTCTTCTTAGAGGCCTCAACCCGCACCGTATGGCTTCACTCATTCACGTCC
GTGATCGCGGCATCCTCTTTTT-CAATTGCTATTGGTTCTTTATTTTTTTGGGGAGATCT
CATCCACTACCCGGGGGCTTATATCTAAGATCATTAAATCAAGGTGGTGCATTTTCCTTG
CAGGACGGACCAGTTCGACTTTCATGTA--------------------------------
------------

SENEGAL
--AAGACAGAGATGGAATACACACACTTTCCCGAGAGTATTACACAGCCACTCAAGAAGG
TAGACACAACTCTACTCTTCCGGCCCCCAAAGCCGACATTCTTATTAAACTACTTCTTGA
ATTAAATTAGTCATCGTAGCTTAACTCACAAAAGCATAACACTGAAAATGTTAATATGGA
CAAGGAGTCCCGAATGACAATCAG-ACAACCAAAAACCACGATCACTATTACTCTTCCCT
AAACAAAAAGATAATATGTACCACCCCCC-AGCTATGTATTATAAGGCATTCATTTATCT
GCCCCTAACACCCATCCACTAGTT-CTTATTAATCAGCATCTCACGTGAAATCACCATCC
ATTGCATCCATACTAACTATTACTAGTCTCAAGCCCATACCTGGACACGGTTCACATTTA
TTGCTCTTCTTGGAGACCTCTGGTTATCACTCTCACGTACCCATCTTGCTATTGCCTGGA
CATTCTTTCCTCTTCTTAGAGGCCTCAACCCGCACCATATGGCTTCACTCATTTAGGTCC
GTGATCGCGGCATCCCATTTTT-CAATTGCTATTGGTTCTTTATCTTTTTGGGGGGATCT
CATCCACTACCCGGGGGCTTATATCTAAAGTCATTAAATTAAGGTGGTGCATCTTCCTTG
CAGAACGGACCAGTCCGACTTTCATGTGCATAAATATTTAATGCTCGTTATACATATTAC
CCTTATAATTA-

Tanzania_1
------------------------------------------------------------
-------AACTCTACTCCTCCGGCCCCCAAAGCCGACATTCTTATTAAACTACTTCTTGA
GCTAAATCAGTCATCGTAGCTTAACTCACAAAAGCGTAACACTGAAAATGTTAATATGGA
CAAGGAGTCCCGAATGACAAACGGACCAACCAAAAACCACGAACACCATTACTTTTCCCC
AAACAAAAAGATAATATGTACCACCCCCCCAGCTATGTATTATAAGGCATTCATTTATCT
GCCCCTAACACCCATCCACTAGTT-CTTATTAATCAGCATCTCACGTGAAATCATCATCC
ATTGTATCCATACTAACTATTACTAGTCTCAAGCCCATACCTGGACACGGTTCACATTTA
TTGCTCTTCTTAGAGACCTCTGGTTATCACTCTCACGTACCCATCTTGCTATTGCCTGGA
CATTCTTTCCTCTTCTTAGAGGCCTCAACCCGCACCATATGGCTTCACTCATTCACGTCC
GTGATCGCGGCATCCTCTTTTT-CAATTGCTATTGGTTCTTTATTTTTTTGGGGAGATCT
CATCCACTACCCGGGGGCTTATATCTAAGATCATTAAATCAAGGTGGTGCATTTTCCTTG
CAGGACGGACCAGTCCGACTTTCATGTACATAAATATTTAATGCTCGTTATACATATTAC
CCTTTAATTAGG

Tanzania_2
------------------------------------------------------------
-------AACTCTACTCCTCCGGCCCCCAAAGCCGACATTCTTATTAAACTACTTCTTGA
GCTAAATCAGTCATCGTAGCTTAACTCACAAAAGCGTAACACTGAAAATGTTAATATGGA
CAAGGAGTCCCGAATGACAAACGGACCAACCAAAAACCACGAACACCATTACTTTTCCCC
AAACAAAAAGATAATATGTACCACCCCCCCAGCTATGTATTATAAGGCATTCATTTATCT
GCCCCTAACACCCATCCACTAGTT-CTTATTAATCAGCATCTCACGTGAAATCATCATCC
ATTGTATCCATACTAACTATTACTAGTCTCAAGCCCATACCTGGACACGGTTCACATTTA
TTGCTCTTCTTAGAGACCTCTGGTTATCACTCTCACGTACCCATCTTGCTATTGCCTGGA
CATTCTTTCCTCTTCTTAGAGGCCTCAACCCGCACCATATGGCTTCACTCATTCACGTCC
GTGATCGCGGCATCCTCTTTTT-CAATTGCTATTGGTTCTTTATTTTTTTGGGGAGATCT
CATCCACTACCCGGGGGCTTATATCTAAGATCATTAAATCAAGGTGGTGCATTTTCCTTG
CAGGACGGACCAGTCCGACTTTCATGTACATAAATATTTAATGCTCGTTATACATATTAC
CCTTTAATTAGG

Uganda_1
------------------------------------------------------------
------------------------------------------------------------
------------------------------------------------TGTTAATATGGA
CAAGGAGTCCCGAATGACAATCAG-ACAACCAAAAACCACGATCACTATTACTCTTCCCT
AAACAAAAAGATAATATGTACCACCCCCC-AGCTATGTATTATAAGGCATTCATTTATCT
GCCCCTAACACCCATCCACTAGTT-CTTATTAATCAGCATCTCACGTGAAATCACCATCC
ATTGCATCCATACTAACTATTACTAGTCTCAAGCCCATACCTGGACACGGTTCACATTTA
TTGCTCTTCTTGGAGACCTCTGGTTATCACTCTCACGTACCCATCTTGCTATTGCCTGGA
CATTCTTTCCTCTTCTTAGAGGCCTCAACCCGCACCATATGGCTTCACTCATTTAGGTCC
GTGATCGCGGCATCCCATTTTT-CAATTGCTATTGGTTCTTTATCTTTTTGGGGGGATCT
CATCCACTACCCGGGGGCTTATATCTAAAGTCATTAAATTAAGGTGGTGCATCTTCCTTG
CAGAACGGACCAGTCCGACTTTCATGTGCATAAATATTTAATGCTCGTTATACATATTAC
CCTTATAATTA-

Uganda_2
------------------------------------------------------------
------------------------------------------------------------
------------------------------------------------TGTTAATATGGA
CAAGGAGTCCCGAATGACAATCAG-ACAACCAAAAACCACGATCACTATTACTCTTCCCT
AAACAAAAAGATAATATGTACCACCCCCC-AGCTATGTATTATAAGGCATTCATTTATCT
GCCCCTAACACCCATCCACTAGTT-CTTATTAATCAGCATCTCACGTGAAATCACCATCC
ATTGTATCCATACTAACTATTACTAGTCTCAAGCCCATACCTGGACACGGTTCACATTTA
TTGCTCTTCTTAGAGACCTCTGGTTATCACTCTCACGTACCCATCTTGCTATTGCCTGGA
CATTCTTTCCTCTTCTTAGAGGCCTCAACCCGCACCATATGGCTTCACTCATTTAAATCC
GTGATCGCGGCATCCCATTTTT-CAATTGCTATTGGTTCTTTATTTTTTTGGGGGGATCT
CATCCACTACCCGGGGGCTTATATCTAAAGTCATCAAATTAAGGTGGTGCATCTTCCTTG
CAGGACGGACCAGTCCGACTTTCATGTACATAAATATTTAATGCTCGTTATACATATTAC
CCTTATAATTA-

Uganda_3
------------------------------------------------------------
------------------------------------------------------------
------------------------------------------------TGTTAATATGGA
CAAGGAGTCCCGAATGACAAACGGACCAGCCAAAAACCACGAGCACCATTACTTTTCCCC
AAACAAAAAGATAATATGTACCACCCCCCCAGCTATGTATTATAAGGCATTCATTTATCT
GCCCCTAACACCCATCCACTAGTT-CTTATTAATCAGCATCTCACGTGAAATCATCATCC
ATTGTATCCATACTAACTATTACTAGTCTCAAGCCCATACCTGGACACGGTTCACATTTA
TTGCTCTTCTTAGAGACCTCTGGTTATCACTCTCACGTACCCATCTTGCTATTGCCTGGA
CATTCTTTCCTCTTCTTAGAGGCCTCAACCCGCACCGTATGGCTTCACTCATTCACGTCC
GTGATCGCGGCATCCTCTTTTT-CAATTGCTATTGGTTCTTTATTTTTTTGGGGAGA-TC
TATCCACTACCCGGGGGCTTATATCTAAGATCATTAAATCAAGGTGGTGCATTTTCCTTG
C-----------------------------------------------------------
------------

Uganda_4
------------------------------------------------------------
-------------------CCGGCCCCCAAAGCCGACATTCTA--TAAACTACTTCT-GA
GCTAAATCAGTCATCGTAGCTTAACTCACAAAAGCGTAACACTGAAAATGTTAATATGGA
CAAGGAGTCCCGAATGACAAACGGACCAGCCAAAAACCACGAGCACCATTACTTTTCCCC
AAACAAAAAG-TAATATGTACCACCCCCCCAGCTATGTATTATAAGGCATTCATTTATCT
GCCCCTAACACCCATCCACTAGTT-CTTATTAATCAGCATCTCACGTGAAATCATCATC-
ATTGTATCC-TACTAACTATTACTAGTCTCAAGCCCATACCTGGACACGGTTCACATTTA
TTGCTCTTCTTAGAGACCTCTGGTTATCACTCTCACGTACCCATCTTGCTATTGCCTGGA
CATTCTTTCCTCTTCTTAGAGGCCTCAACCCGCACCGTATGGCTTCACTCATTCACGTCC
GTGATCGCGGCA-CCTCTTTTT-CAATTGCTATTGGTTCTTTATTTTTTTGGGGAGA-CT
CA-CCACTACCCGGGGGCTTATA-CTAAGATCATTAAT-CAAGGTGGTGCATTTTCCTTG
C-----------------------------------------------------------
------------

Uganda_5
------------------------------------------------------------
-------------------CCGGCCCCCAAAGCCGAC-TTCTA--TAAACTACTTCT-GA
GCTAA-TCAGTCATCGTAGCTTAACTCACAAAAGCGTAACACTGAAAATGTTAATATGGA
CAAGGAGTCCCGAATGACAAACGGACCAGCCAAAAACCACGAGCACCATTACTTTTCCCC
AAACAAAAAG-TAATATGTACCACCCCCC-AGCTATGTATTATAAGGCATTCATTTATCT
GCCCCTAACACCCATCCACTAGTT-CTTATTAATCAGCATCTCACGTGAAATCACCATCC
ATTGTATCCATACTAACTATTACTAGTCTCAAGCCCATACCTGGACACGGTTCACATTCA
TTGCTCTTCTTAGAGACCTCTGGTTATCACTCTCACGTACCCATCTTGCTATTGCCTGGA
CATTCTTTCCTCTTCTTAGAGGCCTCAACCCGCACCGTATGGCTTCACTCATTCACGTCC
GTGATCGCGGCATCCCCTTTTT-CAATTGCTATTGGTTCTTTATTTTTTTGGGGAGA-CT
CA-CCACTACCCGGGGGCTTATATCTAAAATCATTAAA-CAAGGTGGTGCA---------
------------------------------------------------------------
------------

Zimbabwe
------------------------------------------------------------
------------------------------------------------------------
------------------------------------------------TGTTAATATGGA
CAAGGAGTCCCGAATGACAAACGGACCAACCAAAAACCACGAACACCATTACTTTTCCCC
AAACAAAAAGATAATATGTACCACCCCCCCAGCTATGTATTATAAGGCATTCATTTATCT
GCCCCTAACACCCATCCACTAGTT-CTTATTAATCAGCATCTCACGTGAAATCATCATCC
ATTGTATCCATACTAACTATTACTAGTCTCAAGCCCATACCTGGACACGGTTCACATTTA
TTGCTCTTCTTAGAGACCTCTGGTTATCACTCTCACGTACCCATCTTGCTATTGCCTGGA
CATTCTTTCCTCTTCTTAGAGGCCTCAACCCGCACCATATGGCTTCACTCATTCACGTCC
GTGATCGCGGCATCCTCTTTTT-CAATTGCTATTGGTTCTTTATTTTTTTGGGGAGATCT
CATCCACTACCCGGGGGCTTATATCTAAGATCATTAAATCAAGGTGGTGCATTTTCCTTG
CAGGACGGACCAGTCCGACTTTCATGTACATAAATATTTAATGCTCGTTATACATATTAC
CCTTTAATTAGG

;
end;
